# Supplementary material for: Single nucleotide polymorphisms to discriminate different classes of hybrid between wild Atlantic salmon and aquaculture escapees
Source: Evol Appl. 2016 Aug 18;9(8):1017–31. doi: 10.1111/eva.12407 (PMC4999531; doi:10.1111/eva.12407)
Supplement: Supplementary file 7 [file EVA-9-1017-s007.xlsx]

## Sheet: Table_S1
PAIRWISE Fst
Population 1	n	Allelotyped / Genotyped	Population 2	n	Allelotyped / Genotyped	199297_real	200_real	160_real	120_real	80_real	40_real	200_simulated	160_simulated	120_simulated	80_simulated	40_simulated
All Escapee	416	Allelotyped / Genotyped	All Wild	606	Allelotyped / Genotyped	0.065809	0.45813	0.476678	0.496662	0.528626	0.585732	0.408071	0.425354	0.442807	0.473659	0.538319
All Escapee	416	Allelotyped / Genotyped	Old Teno Mainstem	94	Genotyped	0.056497	0.332578	0.347758	0.366259	0.390586	0.44646	0.305984	0.320578	0.336494	0.35946	0.418703
All Escapee	416	Allelotyped / Genotyped	New Teno Mainstem	525	Genotyped	0.054228	0.306555	0.320946	0.339902	0.364812	0.416727	na	na	na	na	na
All Escapee	416	Allelotyped / Genotyped	Inarijoki	110	Allelotyped	0.078295	0.469783	0.485126	0.496815	0.526723	0.578334	0.40494	0.421079	0.434644	0.465362	0.524349
All Escapee	416	Allelotyped / Genotyped	Kevojoki	102	Allelotyped	0.090917	0.465683	0.483039	0.502967	0.548085	0.607063	0.405779	0.424991	0.4441	0.488587	0.557007
All Escapee	416	Allelotyped / Genotyped	Pulmankijärvi	83	Allelotyped	0.094358	0.471355	0.488887	0.507452	0.539127	0.59661	0.411999	0.431369	0.450711	0.482386	0.544795
All Escapee	416	Allelotyped / Genotyped	Tsarjoki	107	Allelotyped	0.163219	0.528793	0.553192	0.582715	0.611055	0.676873	0.461956	0.487478	0.515809	0.545351	0.617901
All Escapee	416	Allelotyped / Genotyped	Utsjoki	108	Allelotyped	0.103401	0.518192	0.541484	0.566065	0.596547	0.660275	0.455821	0.481858	0.507743	0.539653	0.608338
All Escapee	416	Allelotyped / Genotyped	New Teno Mainstem Pool1	87	Allelotyped	0.071561	0.34377	0.357638	0.377507	0.399877	0.459715	na	na	na	na	na
All Escapee	416	Allelotyped / Genotyped	New Teno Mainstem Pool1	85	Genotyped	0.060962	0.318885	0.33329	0.352058	0.37481	0.431607	na	na	na	na	na
All Escapee	416	Allelotyped / Genotyped	New Teno Mainstem Pool2	158	Allelotyped	0.065472	0.324834	0.336325	0.354515	0.376736	0.42842	na	na	na	na	na
All Escapee	416	Allelotyped / Genotyped	New Teno Mainstem Pool2	158	Genotyped	0.057329	0.303625	0.317195	0.334821	0.360391	0.408473	na	na	na	na	na
All Escapee	416	Allelotyped / Genotyped	New Teno Mainstem Pool3	161	Allelotyped	0.062361	0.31454	0.327929	0.346842	0.365393	0.417246	na	na	na	na	na
All Escapee	416	Allelotyped / Genotyped	New Teno Mainstem Pool3	159	Genotyped	0.055484	0.303375	0.318693	0.3378	0.361509	0.413948	na	na	na	na	na
All Escapee	416	Allelotyped / Genotyped	New Teno Mainstem Pool4	100	Allelotyped	0.068986	0.332678	0.344943	0.366539	0.385989	0.436365	na	na	na	na	na
All Escapee	416	Allelotyped / Genotyped	New Teno Mainstem Pool4	97	Genotyped	0.058766	0.30873	0.322922	0.343498	0.369898	0.421822	na	na	na	na	na
All Escapee	416	Allelotyped / Genotyped	Näätämö	240	Allelotyped	0.095362	0.401445	0.417055	0.436413	0.449859	0.494418	na	na	na	na	na
All Escapee	416	Allelotyped / Genotyped	Tornio	115	Genotyped	0.169515	0.272358	0.293722	0.313794	0.309124	0.386804	na	na	na	na	na
Escapee90	90	Genotyped	Näätämö	240	Allelotyped	na	na	na	na	na	na	0.414315	0.423875	0.435833	0.442011	0.477565
Escapee90	90	Genotyped	Tornio	115	Genotyped	na	na	na	na	na	na	0.278873	0.295589	0.309629	0.293755	0.363982
Teno Escapee	189	Genotyped	Finnmark Escapee	227	Allelotyped	0.029388	0.038322	0.031788	0.028685	0.028753	0.043281	na	na	na	na	na

## Sheet: Table_S2
NCBI dbSNP assay ID	Chrom	Position	Linkage Block	Fdist2 Fst values for wild vs. escapee comparisons							Bayescan Fst values for wild vs. escapee comparisons
				All Wild	Old Teno Main	Inari joki	Kevo joki	Pulmanki järvi	Tsars joki	Uts joki	All Wild	Old Teno Main	Inari joki	Kevo joki	Pulmanki järvi	Tsars joki	Uts joki		Fdist2	Bayescan
ss1868612437	1	4462491		0.468202	0.595092	0.533783	0.251068	0.604061	0.419229	0.458872	0.17641	0.2769	0.18038	0.055338	0.30468	0.10744	0.14176		qvalue	qvalue
**ss1868138125	1	4923058	a	0.444191	0.531409	0.531409	0.288549	0.386481	0.531409	0.43831	0.18047	0.30579	0.3306	0.067003	0.099658	0.32122	0.15976		<0.0001	<0.0001
ss1868763451	1	19232884		0.380142	0.388138	0.368898	0.368456	0.417992	0.305681	0.44905	0.17058	0.12251	0.17486	0.15386	0.20036	0.087277	0.27211		<0.001	<0.001
ss1868207418	1	19245421		0.399	0.410899	0.400764	0.375089	0.442142	0.352155	0.442142	0.18595	0.15164	0.17748	0.1558	0.27626	0.10268	0.27059		<0.01	<0.01
**ss1868518742	1	21418795		0.392763	0.417657	0.417657	0.321002	0.417657	0.417657	0.417657	0.19333	0.28907	0.27258	0.1182	0.26969	0.28641	0.26664		<0.05	<0.05
ss1867936210	1	22037925		0.341998	0.369676	0.369676	0.289177	0.369676	0.305323	0.358427	0.18132	0.28059	0.24005	0.1154	0.26227	0.095287	0.20938
ss1868252018	1	23350772		0.2073	0.201011	0.213675	0.270828	0.213675	0.213675	0.201011	0.15548	0.11451	0.18564	0.16339	0.18424	0.17834	0.089856
ss1868476105	1	23403000		0.222746	0.224872	0.224872	0.269225	0.224872	0.224872	0.224872	0.18663	0.17131	0.1869	0.1632	0.19935	0.19126	0.20324
**ss1868770974	1	23889109		0.348202	0.366843	0.366843	0.322881	0.366843	0.366843	0.366843	0.18814	0.27737	0.23868	0.13017	0.261	0.2714	0.2558
ss1868247549	1	24482307		0.267241	0.292724	0.292724	0.279016	0.280756	0.246827	0.292724	0.15456	0.23843	0.20115	0.1075	0.13592	0.088188	0.23788
**ss1867939881	1	26023165	b	0.419118	0.450262	0.450262	0.223951	0.450262	0.450262	0.429445	0.19592	0.2942	0.2975	0.057229	0.27849	0.2993	0.2166
ss1868304059	1	30986804		0.360589	0.421416	0.359242	0.329019	0.421416	0.421416	0.359242	0.17131	0.28863	0.17522	0.098887	0.27231	0.28835	0.12622
ss1868096051	1	33414768		0.435278	0.409534	0.582138	0.167052	0.549149	0.582138	0.416892	0.15357	0.11608	0.18304	0.051356	0.20729	0.23819	0.095991
**ss1868381995	1	34142111		0.478063	0.474456	0.572935	0.253306	0.572935	0.572935	0.448979	0.18497	0.1288	0.33936	0.057071	0.29983	0.32983	0.14723
ss1868143312	1	34355550	c	0.492379	0.606112	0.606112	0.508739	0.429371	0.297926	0.570626	0.1854	0.31686	0.34502	0.17296	0.10484	0.082974	0.23192
ss1868061999	1	34361927	c	0.588389	0.711178	0.748682	0.405086	0.580017	0.580017	0.482758	0.18877	0.26592	0.3579	0.12423	0.18321	0.21122	0.11224
ss1868075081	1	34402406	c	0.365675	0.432937	0.443478	0.41874	0.308371	0.274599	0.392158	0.16422	0.23282	0.28974	0.16581	0.092442	0.083646	0.16696
**ss1868438997	1	34403491	c	0.463344	0.502645	0.502645	0.417569	0.444329	0.434954	0.502645	0.20037	0.30428	0.31872	0.1618	0.18021	0.18306	0.28251
ss1867979023	1	37806600	c	0.284548	0.302207	0.290326	0.27589	0.302207	0.245896	0.302207	0.17365	0.24584	0.17717	0.14234	0.24634	0.087018	0.23977
ss1868012917	1	42744528		0.280826	0.290878	0.290878	0.345375	0.290878	0.278893	0.290878	0.18307	0.23977	0.19831	0.16167	0.24406	0.13417	0.23896
ss1868578132	1	43266028		0.493763	0.69401	0.833049	0.061715	0.733384	0.69401	0.080578	0.15094	0.20469	0.36661	0.049241	0.23614	0.24473	0.07835
ss1868474186	1	43978235		0.553894	0.665475	0.641979	0.156388	0.618547	0.73039	0.434057	0.16503	0.1413	0.17637	0.05102	0.1542	0.24927	0.086384
**ss1868736586	1	48877890	d	0.499085	0.567812	0.567812	0.457957	0.325066	0.567812	0.567812	0.1954	0.31003	0.33946	0.16228	0.09152	0.32954	0.29361
ss1868120158	1	49596163		0.44845	0.410256	0.475468	0.390146	0.490397	0.410256	0.505479	0.15433	0.11589	0.17523	0.12307	0.12763	0.094226	0.15885
ss1868146807	1	50773943	e	0.484862	0.612737	0.612737	0.334711	0.444746	0.340071	0.612737	0.18219	0.31664	0.34704	0.089181	0.11319	0.08618	0.29976
ss1868674483	1	50781778	e	0.477211	0.515297	0.525043	0.25534	0.515297	0.525043	0.525043	0.19839	0.26431	0.32611	0.058426	0.25119	0.3177	0.2883
**ss1868751189	1	50787973	e	0.456793	0.500891	0.500891	0.219078	0.500891	0.500891	0.500891	0.19593	0.30084	0.31966	0.054882	0.28735	0.31338	0.28156
ss1868037609	1	51435526		0.285897	0.32368	0.32368	0.202751	0.32368	0.311997	0.32368	0.15308	0.26344	0.21165	0.053414	0.25216	0.17557	0.24721
ss1868711366	1	55633481		0.4824	0.417133	0.706806	0.170782	0.706806	0.613058	0.300378	0.16533	0.11554	0.35621	0.052205	0.31891	0.23572	0.082718
ss1868555537	1	61477328		0.288577	0.317324	0.241023	0.298731	0.317324	0.317324	0.317324	0.16107	0.25825	0.17367	0.12319	0.24976	0.25972	0.24455
ss1868825373	1	63336582		0.540269	0.652793	0.636729	0.415771	0.589274	0.475804	0.454059	0.18532	0.26234	0.1867	0.13972	0.21663	0.13026	0.10994
ss1868707493	1	66794929		0.203135	0.20954	0.20954	0.199469	0.196841	0.20954	0.20954	0.15421	0.1556	0.18462	0.08506	0.094227	0.17118	0.19001
ss1868352417	1	71993615		0.189671	0.191851	0.191851	0.262211	0.191851	0.179008	0.191851	0.1721	0.14217	0.18339	0.19969	0.15624	0.085764	0.16756
ss1867973174	1	76314501		0.320002	0.364442	0.364442	0.251458	0.342669	0.29173	0.342669	0.15582	0.17537	0.18067	0.064294	0.13722	0.088848	0.15453
ss1868429112	1	77106040		0.569383	0.573242	0.875656	0.334819	0.461856	0.54958	0.573242	0.16954	0.11988	0.32518	0.063356	0.09479	0.14883	0.14283
ss1868136821	1	77121561		0.548449	0.540184	0.860307	0.313323	0.438163	0.552381	0.570743	0.16781	0.11787	0.36753	0.060597	0.093304	0.15655	0.15066
**ss1868544991	1	78560590		0.554347	0.619694	0.619694	0.248083	0.619694	0.492532	0.619694	0.2063	0.32025	0.34617	0.057115	0.30635	0.18048	0.30268
ss1868358567	1	80066089		0.254118	0.274112	0.274112	0.249043	0.274112	0.227773	0.274112	0.15376	0.22331	0.19474	0.092887	0.23494	0.085937	0.23341
**ss1868293299	1	82375595		0.409802	0.436116	0.436116	0.35925	0.415036	0.364853	0.436116	0.19621	0.29108	0.28721	0.15863	0.21281	0.12039	0.26962
ss1868300039	1	87000571		0.218583	0.220713	0.208108	0.267352	0.220713	0.220713	0.220713	0.18598	0.16752	0.1746	0.20137	0.19299	0.18494	0.19848
ss1868463818	1	99113378		0.371966	0.439728	0.439728	0.235135	0.349598	0.439728	0.313143	0.17021	0.28932	0.28936	0.058908	0.099931	0.29269	0.088011
ss1868195890	1	110478251		0.150613	0.150613	0.150613	0.212938	0.150613	0.150613	0.150613	0.19729	0.12521	0.18049	0.18111	0.11401	0.10182	0.11817
ss1868074599	1	111190994		0.442966	0.622515	0.93356	0.123335	0.097035	0.605702	0.255723	0.093491	0.12242	0.37329	0.049987	0.085053	0.1945	0.080784
ss1868372000	1	111449257		0.262804	0.27883	0.27883	0.287533	0.266735	0.266735	0.27883	0.16564	0.22849	0.19531	0.12596	0.1211	0.1215	0.23418
ss1868750756	1	111468916		0.359694	0.39219	0.39219	0.342628	0.39219	0.318814	0.39219	0.18377	0.28434	0.25524	0.1409	0.2679	0.097441	0.25976
ss1868608613	1	115101121		0.279707	0.30494	0.30494	0.346349	0.30494	0.199681	0.30494	0.16317	0.2526	0.20385	0.16763	0.24599	0.081595	0.24149
ss1868819842	1	115181189		0.338241	0.384886	0.384886	0.385525	0.311184	0.238008	0.384886	0.16845	0.28114	0.24897	0.17108	0.096087	0.082013	0.26193
**ss1868496033	1	118219224	f	0.434835	0.567986	0.567986	0.25129	0.549402	0.317948	0.370642	0.16937	0.31194	0.33865	0.057234	0.24506	0.084933	0.089689
ss1868200792	1	118360824		0.504053	0.417496	0.346933	0.53949	0.626969	0.450781	0.649083	0.16872	0.11554	0.1729	0.17091	0.22196	0.10357	0.22292
ss1868382519	1	119772097		0.576894	0.625192	0.674384	0.427344	0.58367	0.618229	0.50924	0.1833	0.16405	0.18199	0.133	0.17649	0.22524	0.12537
ss1868126369	1	119785131		0.525038	0.606664	0.642924	0.393728	0.521823	0.48066	0.467139	0.17462	0.16001	0.18169	0.11916	0.12893	0.12144	0.10536
ss1868769418	1	119862336		0.572083	0.743725	0.799655	0.430032	0.457178	0.587115	0.432042	0.18148	0.26083	0.36413	0.12715	0.096592	0.20266	0.089532
ss1868552312	1	119863766		0.523827	0.577955	0.75713	0.414495	0.325749	0.577955	0.43062	0.15247	0.11963	0.18088	0.10691	0.08898	0.17172	0.085199
**ss1868135814	1	119936059		0.711217	0.801175	0.852991	0.364456	0.762548	0.794723	0.635482	0.20887	0.2698	0.36526	0.081691	0.23826	0.28608	0.19653
ss1868605479	1	119939747		0.587595	0.653177	0.796957	0.329739	0.579478	0.603928	0.459303	0.17692	0.14683	0.20173	0.06614	0.13615	0.2004	0.090387
ss1868736931	1	119986911	g	0.271699	0.273743	0.273743	0.365456	0.273743	0.273743	0.273743	0.20118	0.2228	0.19226	0.19007	0.2337	0.23665	0.23147
ss1868519673	1	119986914	g	0.377832	0.539823	0.539823	0.461797	0.231786	0.138452	0.465223	0.1361	0.30656	0.33323	0.17494	0.088693	0.079054	0.18998
ss1867927958	1	120119376	g	0.410699	0.422366	0.40239	0.470551	0.310238	0.453311	0.453311	0.18864	0.16137	0.17731	0.20215	0.092515	0.30025	0.27354
**ss1868592461	1	120149366	g	0.432364	0.448041	0.448041	0.438922	0.377389	0.437544	0.448041	0.21127	0.29201	0.29689	0.20735	0.11826	0.24367	0.27446
ss1868138344	1	120665219		0.556871	0.674442	0.506049	0.398043	0.690432	0.558062	0.513384	0.19005	0.27101	0.17516	0.1259	0.27984	0.21161	0.15473
**ss1868511776	1	122288508	h	0.408974	0.494078	0.494078	0.385942	0.425905	0.251735	0.435333	0.17497	0.30176	0.31798	0.15256	0.15637	0.08269	0.18621
ss1868776870	1	126667880		0.227874	0.234188	0.234188	0.311688	0.234188	0.198151	0.234188	0.17077	0.17996	0.18702	0.21315	0.20881	0.083724	0.2101
ss1867969860	1	130335165	i	0.492598	0.446899	0.477293	0.505495	0.54019	0.346421	0.648054	0.17797	0.11772	0.17597	0.17201	0.19527	0.086197	0.30552
ss1867959765	1	130368422	i	0.523208	0.602369	0.602369	0.433611	0.593383	0.335272	0.602369	0.19447	0.31733	0.3445	0.15491	0.26456	0.08596	0.29873
ss1868502331	1	130402400	i	0.438275	0.467959	0.482938	0.47199	0.39556	0.228954	0.624661	0.15135	0.11884	0.17568	0.15721	0.093952	0.080022	0.23654
ss1868021802	1	130418627	i	0.511782	0.506038	0.612372	0.485761	0.367606	0.398154	0.64641	0.16658	0.11877	0.17759	0.15669	0.091601	0.089267	0.21268
ss1868557481	1	130620006	i	0.231876	0.240204	0.240204	0.2952	0.240204	0.240204	0.240204	0.16644	0.18632	0.18683	0.14501	0.21342	0.21078	0.2162
ss1868617892	1	130964456	i	0.727063	0.736041	0.736041	0.655217	0.736041	0.697928	0.736041	0.27395	0.33329	0.35849	0.2386	0.32314	0.2754	0.31715
ss1868558067	1	131110798	i	0.549099	0.632582	0.632582	0.553534	0.514972	0.328326	0.632582	0.19894	0.32134	0.34786	0.19993	0.17635	0.085863	0.30433
ss1868066079	1	131132006	i	0.444269	0.444275	0.423801	0.483728	0.454707	0.454707	0.454707	0.22246	0.23783	0.17919	0.20542	0.27954	0.30051	0.27441
ss1868364696	1	131134365	i	0.571254	0.599641	0.599641	0.552348	0.555118	0.495097	0.599641	0.22735	0.31544	0.34431	0.2213	0.22853	0.19584	0.29909
ss1868754390	1	131144843	i	0.59049	0.602452	0.602452	0.569032	0.593467	0.558057	0.602452	0.24749	0.31691	0.34357	0.22343	0.26541	0.24142	0.29864
ss1868366686	1	131145777	i	0.627997	0.645161	0.645161	0.580047	0.61959	0.586055	0.645161	0.24565	0.3213	0.34996	0.22535	0.24905	0.24213	0.30643
**ss1868677940	1	131145845	i	0.579277	0.582343	0.582343	0.585869	0.582343	0.582343	0.582343	0.26779	0.31242	0.34058	0.22601	0.30097	0.33223	0.29416
ss1868619237	1	131152480	i	0.485499	0.553415	0.553415	0.533835	0.479707	0.308992	0.553415	0.19323	0.30855	0.33633	0.1936	0.18774	0.084906	0.29105
ss1868834168	1	131184238	i	0.642513	0.741075	0.763203	0.515012	0.639694	0.541783	0.597275	0.20275	0.28005	0.36034	0.16526	0.21985	0.17334	0.19985
ss1867959026	1	131227964	i	0.353386	0.356666	0.409336	0.38424	0.346631	0.298892	0.387765	0.16891	0.12094	0.26967	0.16162	0.10867	0.0883	0.20541
ss1868450027	1	131276135	i	0.413639	0.427844	0.427844	0.406363	0.427844	0.427844	0.427844	0.20873	0.28946	0.27834	0.16586	0.27446	0.29228	0.2684
ss1868471328	1	131279431	i	0.35691	0.42087	0.42087	0.384412	0.33918	0.227054	0.42087	0.16562	0.28941	0.27759	0.15911	0.10149	0.082806	0.26599
ss1868549890	1	131320215	i	0.409103	0.419966	0.419966	0.404876	0.419966	0.419966	0.419966	0.21252	0.28907	0.27532	0.16962	0.27183	0.29044	0.26819
ss1868663338	1	131424382	i	0.389092	0.392796	0.392796	0.43538	0.392796	0.392796	0.392796	0.22713	0.28438	0.25591	0.19604	0.26577	0.28087	0.26166
**ss1868813847	1	136083409	j	0.405698	0.454855	0.454855	0.36818	0.413911	0.347214	0.454855	0.18448	0.2934	0.29561	0.1451	0.18213	0.097106	0.27403
ss1868312248	1	137337153		0.275515	0.285185	0.285185	0.30975	0.297114	0.230298	0.297114	0.16496	0.12349	0.17604	0.15638	0.24352	0.083911	0.23971
ss1868666862	1	137388152		0.214408	0.214408	0.214408	0.29765	0.214408	0.214408	0.214408	0.22377	0.15864	0.18508	0.20984	0.18785	0.17462	0.19154
ss1868752286	1	137719006		0.327069	0.362098	0.362098	0.345976	0.240364	0.362098	0.362098	0.17215	0.27787	0.23802	0.15118	0.090082	0.2713	0.2552
**ss1868595680	1	151267140	k	0.381101	0.397344	0.445603	0.363188	0.269589	0.475936	0.397344	0.16315	0.12034	0.17972	0.13509	0.089989	0.30491	0.14105
ss1868326651	1	151532155		0.48321	0.646859	0.646859	0.259425	0.345015	0.499198	0.522871	0.17532	0.32321	0.35039	0.05615	0.091842	0.17452	0.18868
ss1867941222	1	156409610		0.142615	0.142615	0.142615	0.215938	0.142615	0.142615	0.142615	0.19479	0.12239	0.17952	0.18556	0.10788	0.097877	0.10942
ss1868204552	2	21823278		0.21763	0.219761	0.219761	0.328165	0.219761	0.207148	0.219761	0.18438	0.16822	0.18569	0.21813	0.19209	0.090456	0.20078
ss1868016850	2	22453773		0.257325	0.267096	0.255367	0.328913	0.267096	0.232965	0.279188	0.15223	0.12109	0.1748	0.16341	0.12491	0.085833	0.23372
**ss1868853749	2	24687448	l	0.459331	0.474783	0.474783	0.468133	0.474783	0.474783	0.474783	0.21809	0.29795	0.30749	0.17266	0.28258	0.30451	0.27752
ss1868103532	2	24760206		0.256973	0.241126	0.265165	0.213334	0.265165	0.265165	0.265165	0.17748	0.11606	0.19368	0.10062	0.23039	0.23164	0.22772
ss1868208152	2	30114489		0.501113	0.329008	0.369935	0.221364	0.759819	0.753078	0.492059	0.15619	0.11174	0.17294	0.053308	0.24874	0.27395	0.1038
ss1868007089	2	34219899		0.513628	0.605906	0.7011	0.337852	0.533043	0.605906	0.30449	0.16464	0.13936	0.18317	0.070422	0.12224	0.21408	0.082704
ss1868442754	2	39355024		0.369833	0.403548	0.444834	0.158315	0.393569	0.444834	0.364445	0.16554	0.13486	0.29198	0.052067	0.15189	0.2976	0.11589
**ss1868087467	2	43316105		0.504416	0.655953	0.672504	0.394588	0.34845	0.672504	0.355141	0.17841	0.27529	0.35253	0.12004	0.091541	0.35808	0.085706
ss1868236584	2	71291774		0.25353	0.257713	0.257713	0.209408	0.257713	0.257713	0.257713	0.18777	0.2063	0.19096	0.090597	0.22672	0.22587	0.22515
ss1868359650	3	7085888		0.57971	0.635803	0.691911	0.411566	0.542992	0.651692	0.513067	0.19733	0.24551	0.35454	0.13966	0.17669	0.26305	0.1587
ss1868798870	3	22775840		0.547329	0.531344	0.460603	0.428946	0.71979	0.509818	0.71979	0.18344	0.12385	0.17404	0.12958	0.31976	0.15183	0.31503
ss1868644476	3	25951346		0.496393	0.625219	0.625219	0.347231	0.573342	0.564857	0.361612	0.18228	0.32073	0.34991	0.085213	0.22916	0.23761	0.086969
**ss1868186897	3	28082212		0.311448	0.32879	0.32879	0.278508	0.32879	0.32879	0.32879	0.18177	0.26509	0.21684	0.10107	0.25217	0.26101	0.24707
ss1868251955	3	28156355		0.479391	0.579232	0.638743	0.476545	0.289075	0.421115	0.546162	0.17434	0.21864	0.34995	0.15986	0.08934	0.10166	0.2079
ss1868376396	3	28196464		0.356568	0.378658	0.378658	0.274607	0.356531	0.367494	0.378658	0.1897	0.27987	0.24505	0.097386	0.17402	0.21879	0.25675
ss1868207297	3	28218386		0.227476	0.231687	0.231687	0.27907	0.231687	0.207154	0.231687	0.17797	0.17759	0.18695	0.20509	0.20381	0.086493	0.21045
ss1868640628	3	28603454	m	0.458468	0.582906	0.582906	0.344536	0.403116	0.320298	0.582906	0.17677	0.31321	0.34046	0.099422	0.099107	0.085919	0.29582
**ss1868652573	3	28611282	m	0.455846	0.558376	0.558376	0.314859	0.424546	0.441454	0.432964	0.1798	0.30946	0.33659	0.088503	0.11455	0.14848	0.13412
ss1868595573	3	30368442		0.324265	0.348718	0.348718	0.35903	0.326062	0.263685	0.348718	0.1788	0.27341	0.22885	0.1698	0.14528	0.086167	0.25224
ss1868379531	3	31061133		0.398148	0.524891	0.910321	0.044121	0.378238	0.588109	0.021628	0.076977	0.11627	0.37264	0.048609	0.090238	0.18079	0.076789
**ss1867932527	3	32131658	n	0.421304	0.53886	0.53886	0.218247	0.53886	0.482384	0.322724	0.17	0.30546	0.33169	0.054348	0.2946	0.21924	0.085014
ss1868571029	3	32329038		0.492885	0.591465	0.758319	0.195652	0.577414	0.655648	0.241423	0.16454	0.14189	0.36054	0.051967	0.17771	0.24176	0.080987
ss1868451359	3	32352012		0.531591	0.59041	0.771815	0.23333	0.667202	0.623285	0.230645	0.14773	0.11881	0.17902	0.052292	0.17794	0.20803	0.080013
ss1868559879	3	35341493		0.354647	0.441426	0.441426	0.161268	0.420444	0.380159	0.314953	0.15339	0.29337	0.28729	0.052283	0.21522	0.1426	0.08695
**ss1868483898	3	37885790		0.380026	0.415385	0.415385	0.275783	0.415385	0.415385	0.362947	0.18575	0.28915	0.27285	0.077741	0.26994	0.28958	0.14206
ss1868176636	3	38183127		0.305569	0.296374	0.330435	0.26022	0.330435	0.296374	0.330435	0.17327	0.11753	0.21649	0.093579	0.25337	0.10448	0.24812
ss1868789501	3	38184792		0.280415	0.298126	0.298126	0.249805	0.298126	0.298126	0.298126	0.17096	0.24289	0.2026	0.076961	0.24621	0.25093	0.24104
ss1868176043	3	40081000	o	0.393787	0.440885	0.507361	0.367051	0.175035	0.358799	0.474047	0.074043	0.11335	0.17453	0.07208	0.086758	0.086292	0.088846
ss1868482990	3	40309516	o	0.4958	0.66951	0.66951	0.413193	0.224659	0.491114	0.497973	0.16485	0.24073	0.18426	0.13217	0.087685	0.12948	0.12588
ss1868354352	3	40325326	o	0.570429	0.698106	0.749256	0.418829	0.35379	0.662049	0.488636	0.18395	0.2518	0.29079	0.13638	0.090236	0.24402	0.11469
**ss1868164197	3	40345304	o	0.523435	0.563964	0.563964	0.325028	0.563964	0.563964	0.5546	0.20978	0.31207	0.33816	0.091467	0.29846	0.33233	0.25262
ss1868074493	3	40394331	o	0.486714	0.637343	0.653206	0.38014	0.25437	0.590452	0.414433	0.16917	0.24291	0.1945	0.11798	0.088578	0.23067	0.090577
ss1868260956	3	44334786		0.316892	0.34687	0.34687	0.179483	0.34687	0.335404	0.34687	0.17233	0.27021	0.22591	0.053587	0.25825	0.19834	0.25005
ss1868140640	3	48032940		0.371	0.465514	0.563913	0.064802	0.4492	0.536501	0.130039	0.06817	0.11378	0.17507	0.049089	0.091976	0.13738	0.078524
ss1867995541	3	48846886		0.339057	0.38522	0.406838	0.265763	0.35407	0.252495	0.406838	0.156	0.15554	0.26503	0.071061	0.11993	0.082649	0.26282
ss1868642004	3	52130212		0.59784	0.720003	0.774289	0.256122	0.699807	0.781116	0.265119	0.18595	0.23986	0.22686	0.054771	0.22804	0.29755	0.08115
ss1868345958	3	55650485		0.436515	0.499185	0.515431	0.299961	0.376507	0.540164	0.405925	0.159	0.12587	0.17739	0.064684	0.093769	0.2233	0.094596
ss1868450958	3	56063751		0.488852	0.726655	0.726655	0.098719	0.489901	0.726655	0.225428	0.16489	0.33216	0.35762	0.050022	0.11307	0.37301	0.080792
ss1868312282	3	58129501		0.373561	0.404912	0.513731	0.226218	0.173519	0.524678	0.367177	0.068661	0.11308	0.17423	0.052569	0.086045	0.12653	0.083064
ss1868501415	3	58807871		0.130288	0.130288	0.130288	0.15601	0.130288	0.130288	0.130288	0.18554	0.12131	0.17966	0.14864	0.10218	0.094585	0.10109
ss1868362763	3	59123173		0.44307	0.39059	0.642886	0.24936	0.530757	0.376719	0.48492	0.15385	0.11507	0.20983	0.05522	0.17397	0.089728	0.14075
ss1868179522	3	59295267		0.420275	0.491051	0.491051	0.446086	0.183016	0.369127	0.580311	0.15923	0.14113	0.17739	0.16641	0.087121	0.092046	0.29666
**ss1868562650	3	59636946	p	0.420465	0.389628	0.534271	0.089605	0.524615	0.534271	0.389628	0.17012	0.11619	0.33369	0.050139	0.25197	0.31903	0.10269
ss1868414268	3	61320299		0.548131	0.505658	0.716385	0.378103	0.689371	0.486626	0.52483	0.17345	0.11704	0.18463	0.091271	0.22586	0.11117	0.1276
ss1868544872	3	61441704		0.254206	0.274165	0.274165	0.319878	0.274165	0.22783	0.274165	0.15046	0.21953	0.19519	0.14581	0.23545	0.085933	0.23286
ss1867969268	3	61444873		0.285226	0.302876	0.302876	0.240835	0.302876	0.302876	0.302876	0.17252	0.24812	0.20324	0.071733	0.24615	0.25159	0.24276
ss1868798667	3	62249361		0.121827	0.121827	0.121827	0.184143	0.121827	0.121827	0.121827	0.17703	0.1198	0.17799	0.17153	0.10135	0.092489	0.096184
ss1868732121	3	62818504		0.486603	0.562169	0.681895	0.298739	0.50135	0.562169	0.353086	0.1715	0.15277	0.35319	0.062943	0.1353	0.21974	0.085195
ss1868838148	3	62864043		0.477289	0.537419	0.511339	0.335245	0.436319	0.528667	0.555096	0.18165	0.20239	0.17831	0.091033	0.11127	0.22783	0.23038
**ss1867944748	3	63602696		0.39236	0.349922	0.457391	0.243963	0.457391	0.457391	0.457391	0.17562	0.1166	0.30058	0.056275	0.27977	0.30021	0.27636
ss1867989024	3	67883516		0.232603	0.236797	0.22433	0.193756	0.236797	0.236797	0.236797	0.18031	0.18194	0.1753	0.10631	0.20911	0.20391	0.21367
**ss1868194443	3	71873683		0.400683	0.457961	0.457961	0.325769	0.44756	0.306708	0.457961	0.18117	0.2937	0.30185	0.11146	0.23763	0.086259	0.27643
ss1868045674	3	71938301		0.340274	0.369933	0.328368	0.335219	0.369933	0.328368	0.391823	0.16733	0.14317	0.17477	0.12944	0.18833	0.10318	0.26116
**ss1868172177	3	74849205	q	0.446874	0.476599	0.542024	0.22303	0.476599	0.542024	0.440941	0.18008	0.14933	0.33254	0.054424	0.19513	0.32095	0.15758
**ss1868640972	3	77441097	r	0.371332	0.478849	0.478849	0.187373	0.478849	0.242846	0.478849	0.15283	0.29719	0.30843	0.052675	0.28246	0.081389	0.27932
ss1868086187	3	79578316		0.284492	0.309645	0.243188	0.26324	0.309645	0.309645	0.309645	0.16508	0.25257	0.17309	0.098726	0.24818	0.25269	0.24288
ss1868212880	3	79719737		0.443729	0.609881	0.441507	0.258588	0.609881	0.433653	0.395236	0.16454	0.31699	0.17569	0.055452	0.30527	0.11729	0.091165
ss1868762608	3	80045201		0.496574	0.634912	0.406884	0.294189	0.353444	0.580788	0.619304	0.17141	0.23646	0.17427	0.064481	0.090941	0.22086	0.2216
**ss1868132369	3	91803797		0.292928	0.312394	0.312394	0.184861	0.312394	0.312394	0.312394	0.17476	0.256	0.20762	0.054824	0.24974	0.25724	0.2411
ss1868654231	4	2540407		0.586242	0.629341	0.474969	0.467874	0.747871	0.461505	0.651199	0.19082	0.18909	0.17596	0.15825	0.32322	0.10602	0.22051
**ss1868832656	4	8962961		0.362215	0.452991	0.452991	0.217277	0.452991	0.363655	0.452991	0.15777	0.29447	0.29636	0.054143	0.27849	0.10796	0.2751
ss1868302743	4	10826049		0.365011	0.471698	0.471698	0.210711	0.44125	0.347374	0.383525	0.15077	0.29807	0.30602	0.053829	0.21343	0.092467	0.12236
ss1868015729	4	14630542		0.325278	0.360406	0.360406	0.313483	0.285663	0.360406	0.360406	0.17029	0.27643	0.23479	0.1176	0.094767	0.27184	0.25566
ss1868001520	4	16079522		0.366206	0.475465	0.475465	0.306035	0.246568	0.415809	0.396843	0.15011	0.29839	0.30694	0.078105	0.089824	0.17453	0.14131
ss1868273069	4	17621462		0.435104	0.555756	0.718458	0.103108	0.68465	0.384694	0.154175	0.090582	0.11704	0.17805	0.049791	0.19541	0.087871	0.079349
ss1868635067	4	19170747		0.53491	0.730703	0.730703	0.39797	0.400011	0.467174	0.446711	0.17778	0.33084	0.35723	0.1256	0.093758	0.11239	0.0964
ss1868836090	4	19179868		0.543937	0.646536	0.646536	0.390025	0.483268	0.587519	0.522512	0.19492	0.32252	0.34988	0.12942	0.1321	0.24284	0.18944
**ss1868605796	4	19995330		0.326681	0.341969	0.341969	0.357679	0.341969	0.341969	0.341969	0.18628	0.26817	0.22318	0.1535	0.25758	0.26636	0.24927
ss1868625055	4	20017604		0.321304	0.380531	0.380531	0.148749	0.380531	0.380531	0.380531	0.15176	0.28177	0.24511	0.052094	0.26484	0.27652	0.25825
ss1868099314	4	22871576		0.389972	0.568911	0.853145	0.133642	0.001299	0.522483	0.303033	0.074945	0.12016	0.24743	0.050711	0.082928	0.127	0.081328
ss1868664994	4	33057992		0.350109	0.384615	0.384615	0.269541	0.384615	0.384615	0.331012	0.17985	0.28319	0.24879	0.077444	0.26686	0.28079	0.11212
ss1867968543	4	40491132		0.512766	0.523458	0.791705	0.09066	0.406223	0.73808	0.430424	0.1619	0.11903	0.25107	0.049989	0.092351	0.26722	0.089103
ss1868604773	4	45728474		0.182246	0.184433	0.184433	0.212276	0.184433	0.171533	0.184433	0.16728	0.13875	0.18262	0.18557	0.14897	0.085643	0.1573
ss1868528873	4	47536386		0.353	0.367973	0.367973	0.407263	0.367973	0.324188	0.367973	0.19499	0.27764	0.24055	0.17672	0.26064	0.11342	0.25541
ss1868354084	4	47536907		0.363586	0.374787	0.374787	0.404588	0.374787	0.352591	0.374787	0.20217	0.28011	0.24404	0.1762	0.26518	0.18068	0.25732
**ss1868343883	4	47547709		0.35971	0.369151	0.369151	0.344296	0.369151	0.369151	0.369151	0.20359	0.2793	0.23786	0.15774	0.26426	0.27401	0.25642
**ss1868364297	4	47723800	s	0.424296	0.478575	0.54389	0.378849	0.425624	0.320713	0.434253	0.17047	0.14774	0.33373	0.13793	0.11984	0.086444	0.14722
ss1868742869	4	47733266	s	0.518483	0.518746	0.755672	0.184802	0.581267	0.718505	0.28336	0.17124	0.12058	0.35974	0.051538	0.18331	0.27994	0.081823
ss1868188995	4	48465767		0.450837	0.622269	0.655877	0.248598	0.572978	0.448552	0.234882	0.16185	0.25691	0.35053	0.055347	0.21813	0.11744	0.081196
**ss1868606499	4	55830534	t	0.472045	0.533448	0.533448	0.366487	0.533448	0.388722	0.533448	0.19242	0.3067	0.33075	0.12739	0.29251	0.10235	0.28831
ss1868578672	4	59118540		0.242724	0.240666	0.252991	0.247342	0.252991	0.240666	0.252991	0.16612	0.11889	0.18963	0.12134	0.22018	0.10148	0.22293
ss1867965603	4	63494546		0.211345	0.21982	0.21982	0.218868	0.21982	0.21982	0.21982	0.1515	0.1636	0.18597	0.077603	0.19032	0.18153	0.20162
ss1868324057	4	66899817		0.483079	0.439458	0.650846	0.308019	0.498773	0.485432	0.472181	0.15809	0.11464	0.18051	0.062862	0.10862	0.12045	0.10416
ss1868079810	4	66950775		0.480846	0.461069	0.697234	0.274221	0.507765	0.434904	0.46767	0.15448	0.11656	0.18737	0.056279	0.11496	0.094886	0.10184
ss1868186154	4	71643254		0.318576	0.367521	0.367521	0.312972	0.228522	0.3133	0.367521	0.15896	0.27843	0.23954	0.13343	0.089527	0.099931	0.25523
ss1868167206	5	4320070		0.455921	0.623051	0.672326	0.412415	0.218872	0.672326	0.23022	0.159	0.24557	0.35224	0.1374	0.088017	0.3594	0.081014
ss1868025269	5	19424391		0.507413	0.659349	0.757754	0.451089	0.311266	0.490937	0.445805	0.1649	0.19695	0.25025	0.13653	0.088986	0.11954	0.091948
ss1868397052	5	19612314		0.479614	0.592599	0.747701	0.454066	0.333949	0.439478	0.388895	0.15294	0.13628	0.24559	0.13839	0.089837	0.096693	0.086741
ss1868072508	5	22005543		0.568148	0.67915	0.609705	0.382808	0.663541	0.498842	0.549778	0.18935	0.26795	0.17906	0.11647	0.24355	0.1477	0.18501
ss1868188265	5	22012093		0.5015	0.704455	0.680907	0.365918	0.500873	0.294922	0.458439	0.1714	0.29237	0.21219	0.10354	0.12306	0.083155	0.10468
ss1868461842	5	22021697		0.414726	0.542449	0.542449	0.312892	0.47246	0.301677	0.382986	0.15538	0.23115	0.1828	0.074334	0.15688	0.083767	0.092256
ss1868596617	5	22110060		0.343159	0.384615	0.384615	0.372541	0.331012	0.272883	0.331012	0.17424	0.28233	0.25303	0.17963	0.10722	0.085173	0.11474
**ss1868150669	5	22283713	u	0.437938	0.48359	0.391901	0.32999	0.512909	0.493271	0.512909	0.18155	0.20814	0.17472	0.09299	0.28901	0.2469	0.28388
ss1868338548	5	22331250	u	0.420697	0.415203	0.345602	0.357177	0.49016	0.338209	0.579487	0.1593	0.11731	0.17361	0.11991	0.18363	0.087034	0.29459
ss1868595424	5	22440986		0.384896	0.344961	0.413024	0.315043	0.395456	0.353146	0.458547	0.15034	0.11455	0.17572	0.10001	0.10766	0.090744	0.19975
**ss1868812870	5	22651975		0.531031	0.589493	0.432729	0.6401	0.572128	0.394657	0.615905	0.19475	0.25772	0.17517	0.23776	0.23194	0.09401	0.30068
ss1868387196	5	23309051		0.293781	0.328098	0.328098	0.195875	0.328098	0.328098	0.328098	0.15928	0.26226	0.21772	0.054053	0.253	0.26235	0.24771
**ss1868371067	5	23716955		0.596563	0.686747	0.686747	0.179167	0.686747	0.686747	0.678596	0.204	0.32762	0.35369	0.051917	0.31518	0.35916	0.27273
ss1868744985	5	24080769		0.441195	0.527837	0.606474	0.186056	0.502579	0.562262	0.325846	0.16661	0.16194	0.34484	0.05213	0.17633	0.24254	0.085901
ss1867979972	5	24523444		0.521647	0.533206	0.700701	0.300753	0.759098	0.326062	0.436817	0.15238	0.11657	0.17822	0.056353	0.22839	0.084387	0.08642
ss1868826184	5	29429654		0.339123	0.375634	0.375634	0.236753	0.375634	0.375634	0.353454	0.17612	0.2795	0.24738	0.059459	0.26328	0.27639	0.18404
ss1868550196	5	29474788		0.523924	0.521776	0.673435	0.307236	0.673435	0.447183	0.529443	0.18362	0.12829	0.35135	0.066081	0.31459	0.11067	0.18414
ss1868550197	5	29475081		0.506397	0.474561	0.68224	0.293996	0.650063	0.369991	0.564016	0.1755	0.11792	0.29662	0.060776	0.24556	0.087633	0.20209
ss1868638031	5	29475932		0.427474	0.457881	0.603175	0.235707	0.498966	0.350563	0.449834	0.15683	0.12123	0.34618	0.05462	0.17654	0.088324	0.13187
ss1868567428	5	32688582		0.52893	0.595933	0.684211	0.398228	0.595933	0.526568	0.355882	0.18351	0.19448	0.35477	0.13059	0.21906	0.18808	0.085324
**ss1868076483	5	34683941	v	0.400286	0.478229	0.552028	0.048178	0.552028	0.552028	0.264975	0.15218	0.14324	0.33574	0.048729	0.29726	0.32525	0.082426
**ss1868687735	5	34714986	w	0.456503	0.527051	0.527051	0.218678	0.527051	0.527051	0.381699	0.18764	0.30526	0.32994	0.054765	0.29111	0.31831	0.098572
**ss1868585665	5	39892701	x	0.411889	0.536627	0.536627	0.205734	0.536627	0.536627	0.312676	0.16454	0.3097	0.33336	0.053887	0.29493	0.32063	0.085374
ss1868274064	5	52448752		0.450381	0.456526	0.678529	0.205389	0.434599	0.544814	0.358451	0.099205	0.11384	0.17689	0.051575	0.091382	0.14321	0.082894
ss1868339065	5	52461247		0.409699	0.422677	0.734009	0.224154	0.417354	0.374856	0.238381	0.075808	0.11277	0.17838	0.052563	0.091048	0.090398	0.080262
**ss1868574877	5	54489523		0.366304	0.398637	0.398637	0.231965	0.398637	0.398637	0.398637	0.18365	0.28587	0.26074	0.057535	0.26672	0.28277	0.26525
ss1868552893	5	55955926		0.19874	0.203046	0.203046	0.241254	0.203046	0.203046	0.203046	0.16286	0.15248	0.18335	0.13045	0.17118	0.16443	0.18221
ss1868606299	5	56636175		0.30745	0.342954	0.342954	0.180132	0.342954	0.342954	0.342954	0.16578	0.26842	0.22663	0.053171	0.25485	0.26629	0.25091
ss1868588871	5	64124899		0.141136	0.141136	0.141136	0.199475	0.141136	0.141136	0.141136	0.1913	0.12184	0.17931	0.17868	0.10774	0.097979	0.10929
ss1868122216	6	5380942		0.305813	0.290436	0.301917	0.246684	0.313691	0.313691	0.301917	0.19339	0.1197	0.17665	0.19146	0.25065	0.25676	0.17306
ss1868716108	6	8715780		0.486515	0.434788	0.653875	0.255699	0.514413	0.632475	0.460954	0.15934	0.11518	0.18205	0.054595	0.11879	0.23299	0.098813
ss1868600407	6	8866253		0.223094	0.233503	0.221006	0.255964	0.233503	0.221006	0.233503	0.15432	0.17859	0.1744	0.12892	0.20619	0.094942	0.20956
ss1868556224	6	10481328		0.345812	0.375212	0.375212	0.269834	0.375212	0.375212	0.364015	0.18015	0.27803	0.24355	0.073856	0.2642	0.2766	0.21137
ss1867923240	6	16665879		0.435101	0.531883	0.647788	0.161519	0.476989	0.622293	0.176152	0.15196	0.14245	0.34984	0.051591	0.12319	0.27049	0.079898
ss1868395725	6	20469294		0.483571	0.534365	0.592562	0.429472	0.575714	0.241705	0.559041	0.17775	0.15185	0.18591	0.15029	0.22642	0.080625	0.21436
ss1868188552	6	20474824		0.493845	0.560481	0.60477	0.440054	0.60477	0.269933	0.543134	0.18327	0.22621	0.34694	0.15469	0.30415	0.082219	0.21532
ss1868807269	6	20475436		0.450375	0.53794	0.613859	0.435571	0.489395	0.169652	0.505388	0.16249	0.15855	0.21784	0.15355	0.14552	0.079249	0.18062
ss1867921563	6	24135776		0.456451	0.405902	0.384112	0.24621	0.63837	0.612603	0.45082	0.16565	0.11602	0.17401	0.054872	0.31099	0.26614	0.1187
ss1868021446	6	25773851		0.349527	0.389171	0.389171	0.339889	0.356547	0.305891	0.346049	0.17529	0.28328	0.25416	0.14952	0.14994	0.091886	0.13739
ss1868393339	6	27181050		0.587304	0.611096	0.689784	0.593585	0.162434	0.763145	0.656816	0.18102	0.13511	0.18014	0.18453	0.086722	0.27598	0.2102
ss1868171377	6	34599924		0.386028	0.416772	0.519658	0.09684	0.519658	0.471551	0.399231	0.1523	0.11985	0.32479	0.050085	0.2908	0.21763	0.11558
ss1868736868	6	34686978		0.21778	0.224109	0.211532	0.188129	0.224109	0.224109	0.224109	0.16471	0.17075	0.17434	0.075068	0.19624	0.18709	0.20378
**ss1868346793	6	35896819		0.381455	0.517827	0.168074	0.379393	0.517827	0.26941	0.537005	0.13829	0.24649	0.17112	0.13878	0.23907	0.083255	0.29103
ss1868159642	6	36677170		0.4667	0.567246	0.585492	0.21601	0.585492	0.345009	0.488103	0.17906	0.26137	0.34283	0.053917	0.30227	0.087517	0.18751
**ss1868174519	6	38922226	y	0.433177	0.457063	0.397741	0.245205	0.457063	0.457063	0.467372	0.19789	0.24803	0.17605	0.068613	0.23811	0.2487	0.27817
ss1867978998	6	51573176		0.318388	0.375634	0.375634	0.314526	0.236916	0.364442	0.375634	0.15281	0.27835	0.24547	0.1032	0.090184	0.21812	0.25664
ss1868208156	6	55787265		0.219683	0.223932	0.223932	0.181977	0.223932	0.223932	0.223932	0.17564	0.17173	0.18461	0.068842	0.19726	0.19166	0.20172
**ss1868544125	6	55866265	z	0.405397	0.48199	0.48199	0.270086	0.48199	0.332591	0.48199	0.17579	0.2983	0.3136	0.0609	0.28577	0.08998	0.27968
ss1868739034	6	56240101		0.299808	0.326565	0.326565	0.249772	0.326565	0.260643	0.326565	0.17032	0.26379	0.2153	0.081595	0.25281	0.086695	0.24554
ss1868277598	6	59677926	aa	0.305834	0.311755	0.311755	0.307338	0.311755	0.311755	0.299961	0.19797	0.25514	0.20811	0.16341	0.25111	0.25595	0.17091
**ss1868053072	6	59750902	aa	0.391354	0.480409	0.480409	0.32949	0.480409	0.365595	0.289968	0.16957	0.2977	0.31008	0.1031	0.28443	0.099369	0.08444
ss1868785782	6	63531148	ab	0.413009	0.459373	0.566957	0.18244	0.393153	0.566957	0.393153	0.15816	0.12366	0.33937	0.052372	0.098568	0.32891	0.097054
ss1868113076	6	63540573		0.468741	0.53887	0.749577	0.308328	0.293199	0.588188	0.353718	0.15165	0.12162	0.36068	0.06288	0.089681	0.21568	0.084184
ss1868367765	6	67726218		0.513666	0.490616	0.604047	0.348514	0.610871	0.563441	0.432771	0.16798	0.11721	0.17737	0.079939	0.19299	0.18797	0.089876
ss1868799984	6	67833009		0.500178	0.634652	0.643234	0.384404	0.510862	0.300738	0.502952	0.1797	0.28324	0.3487	0.13297	0.16638	0.083211	0.17306
ss1868045930	6	67833209		0.519693	0.618399	0.618399	0.393917	0.55761	0.435578	0.491088	0.19121	0.31963	0.34409	0.1384	0.2225	0.1148	0.1713
ss1868202226	6	67858528		0.344514	0.352137	0.352137	0.384416	0.340721	0.318593	0.352137	0.20479	0.27218	0.22889	0.23384	0.19416	0.12129	0.25279
ss1868339849	6	67984442		0.44665	0.50406	0.588097	0.354621	0.410299	0.3427	0.474542	0.15035	0.12121	0.18014	0.094126	0.094893	0.08545	0.12506
**ss1868190066	6	67985911		0.732503	0.757265	0.757265	0.644689	0.72756	0.698116	0.749815	0.25215	0.33487	0.36059	0.21115	0.26165	0.26363	0.28525
ss1868124218	6	67997351		0.603635	0.783646	0.783646	0.517141	0.553677	0.313573	0.621657	0.19091	0.33769	0.36271	0.16498	0.14338	0.08361	0.20538
ss1867969713	6	68029558		0.450629	0.626943	0.626943	0.44284	0.288496	0.385271	0.399978	0.16515	0.3192	0.34821	0.1515	0.089982	0.09243	0.092648
ss1868208309	6	69173570		0.473939	0.699081	0.641651	0.235659	0.392308	0.417752	0.443607	0.15339	0.2535	0.17994	0.053836	0.09232	0.093056	0.093307
**ss1868613985	7	5477399		0.402614	0.443024	0.453469	0.371215	0.36416	0.336712	0.453469	0.18348	0.24163	0.29795	0.15764	0.10542	0.093649	0.27326
ss1868499368	7	5590833		0.236946	0.238959	0.2513	0.179021	0.2513	0.2513	0.2513	0.1537	0.11829	0.18853	0.05593	0.2234	0.21882	0.22277
ss1868771846	7	5600525		0.338744	0.383701	0.383701	0.371066	0.290569	0.271924	0.383701	0.16861	0.28276	0.24932	0.16482	0.093008	0.085727	0.25818
ss1868714735	7	5615713		0.321844	0.377327	0.377327	0.36478	0.283895	0.230174	0.377327	0.15537	0.28161	0.24481	0.15868	0.093324	0.082603	0.25704
ss1868462199	7	10243704		0.47249	0.564806	0.519917	0.415932	0.469012	0.426712	0.372355	0.16505	0.14675	0.17553	0.14561	0.10814	0.09752	0.086114
ss1868482149	7	10279990		0.376469	0.535287	0.544839	0.11211	0.376569	0.418114	0.352599	0.13174	0.26783	0.33548	0.050729	0.097403	0.12313	0.088871
ss1867960757	7	11850805		0.444221	0.534118	0.67753	0.238361	0.496255	0.430464	0.296255	0.15184	0.13187	0.35255	0.054298	0.13255	0.10223	0.083221
ss1868142158	7	11851609		0.44411	0.534862	0.684838	0.261203	0.519757	0.397206	0.286309	0.15066	0.12998	0.35375	0.056573	0.14939	0.09179	0.081546
ss1868349028	7	12791480		0.318963	0.367973	0.367973	0.230687	0.283731	0.356707	0.356707	0.16004	0.28058	0.23772	0.058431	0.093357	0.21469	0.20924
ss1868132388	7	15163724		0.306012	0.334465	0.334465	0.232204	0.334465	0.334465	0.334465	0.17146	0.26619	0.2194	0.060161	0.25594	0.26265	0.24882
ss1868044015	7	17038549		0.308537	0.326203	0.326203	0.292017	0.281195	0.292045	0.326203	0.18036	0.26201	0.2134	0.15548	0.096137	0.10184	0.24788
ss1868087312	7	17503677		0.46966	0.587319	0.689985	0.258857	0.382864	0.580144	0.320463	0.15332	0.14334	0.19131	0.055571	0.092109	0.20955	0.08318
**ss1868341128	7	18025303	ac	0.393897	0.335713	0.477002	0.206753	0.427065	0.466786	0.456684	0.17149	0.11549	0.3069	0.053796	0.17972	0.24977	0.22308
ss1868273503	7	19871022		0.316186	0.329806	0.329806	0.237347	0.329806	0.329806	0.329806	0.18715	0.26161	0.21734	0.073927	0.25464	0.26161	0.2464
ss1868500456	7	20216486		0.423954	0.544782	0.581197	0.308654	0.304201	0.50935	0.31125	0.16061	0.23203	0.33977	0.079583	0.090049	0.21896	0.084199
ss1868523128	7	27665393		0.463252	0.580633	0.589744	0.270288	0.342505	0.589744	0.45101	0.17468	0.27303	0.34448	0.059102	0.092891	0.33845	0.13772
ss1868443444	7	39182294		0.329446	0.367876	0.367876	0.227854	0.367876	0.367876	0.367876	0.17057	0.27763	0.23984	0.056608	0.25973	0.27515	0.25657
ss1868690578	7	39184323		0.31751	0.374787	0.374787	0.285658	0.320825	0.236038	0.374787	0.15385	0.27964	0.2412	0.092156	0.10172	0.082936	0.25702
ss1868776747	7	43923803		0.490044	0.618158	0.635434	0.257178	0.424732	0.567355	0.559041	0.17787	0.26998	0.34853	0.055559	0.10052	0.23686	0.21559
ss1868727639	7	47029268	ad	0.472073	0.569461	0.390487	0.434038	0.463705	0.390487	0.57868	0.18254	0.27185	0.17405	0.16037	0.14474	0.095986	0.29533
**ss1868040776	7	47029539	ad	0.422032	0.476844	0.426901	0.435482	0.456524	0.361763	0.476844	0.18477	0.2983	0.17737	0.16075	0.22796	0.097468	0.27618
ss1868814340	7	49198373		0.334058	0.367174	0.367174	0.285945	0.344843	0.31294	0.367174	0.1773	0.27684	0.2375	0.10079	0.16163	0.10143	0.25513
ss1868045402	7	50770433		0.314811	0.351946	0.351946	0.256816	0.351946	0.297184	0.351946	0.16723	0.27348	0.2272	0.06911	0.25949	0.095806	0.25164
ss1868058277	7	56636977		0.395963	0.394994	0.345608	0.10948	0.489772	0.694706	0.265	0.074137	0.11259	0.17223	0.049236	0.09576	0.23693	0.081449
ss1868204979	8	1391161		0.377912	0.523989	0.82265	0.085494	0.438433	0.399052	0.040251	0.071682	0.11645	0.19683	0.049614	0.092985	0.089475	0.077155
ss1868768458	8	12185403		0.374554	0.428088	0.428088	0.248345	0.428088	0.376149	0.428088	0.1762	0.28995	0.28051	0.057696	0.27424	0.14799	0.26948
ss1868194438	8	13388222		0.364747	0.440497	0.440497	0.227571	0.440497	0.350415	0.419499	0.1652	0.29139	0.28988	0.05467	0.27857	0.10182	0.21443
ss1868701431	8	13389433		0.30933	0.361921	0.361921	0.274242	0.361921	0.328616	0.339497	0.15154	0.27643	0.23553	0.066582	0.25913	0.13169	0.17344
ss1868273505	8	18371095		0.561603	0.638892	0.809199	0.276215	0.495313	0.706221	0.426361	0.17673	0.15852	0.36529	0.055493	0.10306	0.25452	0.088576
**ss1868356030	8	18547677	ae	0.400586	0.505922	0.438414	0.224909	0.505922	0.505922	0.341915	0.16782	0.30199	0.1772	0.054228	0.28861	0.31331	0.08917
**ss1868575617	8	19818741	af	0.435998	0.515857	0.5533	0.220504	0.435902	0.377906	0.5533	0.17253	0.21347	0.33562	0.053966	0.12542	0.095044	0.29015
ss1868676280	8	20578315		0.360284	0.425569	0.425569	0.223359	0.425569	0.425569	0.425569	0.16596	0.28932	0.27672	0.05427	0.27351	0.29126	0.26887
ss1868454571	8	21930489	ag	0.389423	0.383648	0.526452	0.272991	0.168207	0.604299	0.367375	0.072267	0.11234	0.174	0.054057	0.08626	0.19416	0.083572
**ss1868322699	8	21975867	ag	0.432109	0.480188	0.664564	0.34617	0.184533	0.545053	0.325	0.084809	0.11434	0.17713	0.062212	0.086243	0.14361	0.082088
ss1868720280	8	21981857	ag	0.553147	0.497575	0.725418	0.27366	0.470084	0.927646	0.350356	0.15979	0.11579	0.17846	0.053853	0.094136	0.36434	0.08254
ss1868476637	8	25547323		0.262797	0.264856	0.264856	0.369096	0.264856	0.264856	0.264856	0.20212	0.21103	0.19243	0.19108	0.23141	0.2297	0.23054
ss1868673935	9	11132625		0.474694	0.487947	0.689354	0.251632	0.62516	0.480641	0.368776	0.16421	0.12094	0.35402	0.055346	0.233	0.13625	0.086165
ss1868349221	9	14420505		0.474549	0.620375	0.677419	0.423576	0.186338	0.526345	0.466499	0.16774	0.23781	0.35092	0.14294	0.087328	0.19173	0.11943
ss1868436484	9	15663217		0.326756	0.383701	0.383701	0.315164	0.300165	0.31991	0.290569	0.15785	0.28114	0.25157	0.13123	0.095307	0.099058	0.087917
ss1868069047	9	16757667		0.459487	0.542659	0.558962	0.370173	0.526529	0.448545	0.396723	0.16501	0.15522	0.17976	0.10279	0.18236	0.11979	0.091173
ss1868538705	9	16757829		0.487934	0.566176	0.590509	0.312316	0.590509	0.534279	0.357044	0.17379	0.17259	0.18235	0.069618	0.22622	0.20771	0.086966
ss1868177062	9	18220401	ah	0.305592	0.313458	0.313458	0.319606	0.313458	0.313458	0.313458	0.19175	0.2566	0.20817	0.15575	0.25081	0.25574	0.24245
ss1868189752	9	18232802	ah	0.384921	0.46114	0.430406	0.436812	0.363053	0.277251	0.410542	0.1709	0.29612	0.17822	0.1725	0.10226	0.084127	0.18266
ss1868809105	9	18233147	ah	0.40018	0.414552	0.414552	0.428174	0.414552	0.414552	0.414552	0.20648	0.28857	0.27144	0.16876	0.27233	0.28662	0.26611
**ss1868593243	9	18236334	ah	0.429111	0.444834	0.444834	0.397062	0.444834	0.434306	0.444834	0.21068	0.29504	0.28946	0.16406	0.27771	0.24152	0.27091
**ss1867926219	9	18247124	ai	0.426097	0.540448	0.540448	0.294323	0.355635	0.511896	0.396421	0.1726	0.30597	0.3339	0.067548	0.094487	0.24168	0.10545
ss1868103516	9	24836551		0.536372	0.640963	0.845294	0.106279	0.5524	0.670732	0.408048	0.15911	0.13298	0.24177	0.049567	0.11146	0.2293	0.084926
ss1868671325	9	26829134		0.390712	0.373737	0.342266	0.294822	0.502763	0.334596	0.440412	0.14662	0.11537	0.17337	0.080759	0.21863	0.086866	0.14996
ss1868076502	9	31444390	aj	0.2894	0.325383	0.325383	0.269495	0.291204	0.239513	0.325383	0.154	0.26223	0.21418	0.096988	0.10297	0.083909	0.24667
ss1868109973	9	31492458	aj	0.426971	0.43761	0.43761	0.391614	0.43761	0.43761	0.43761	0.21912	0.29212	0.28623	0.16653	0.27464	0.29289	0.27079
**ss1868579629	9	31519098	aj	0.458509	0.480409	0.480409	0.368626	0.480409	0.480409	0.480409	0.21068	0.29756	0.31411	0.14514	0.285	0.30509	0.27932
ss1868443213	9	31832289	aj	0.394762	0.42132	0.410564	0.315655	0.369114	0.42132	0.42132	0.19342	0.28793	0.18214	0.13259	0.13021	0.28955	0.26575
ss1868680368	9	34153930		0.394902	0.601282	0.623093	0.225971	0.422458	0.226598	0.231769	0.072569	0.11944	0.17616	0.052084	0.091178	0.080576	0.079816
ss1868090323	9	34468177		0.159052	0.159052	0.159052	0.194373	0.159052	0.159052	0.159052	0.20193	0.12761	0.18018	0.17836	0.12005	0.10792	0.12404
ss1868299540	9	35505990		0.376217	0.4618	0.4618	0.2729	0.382375	0.363755	0.319343	0.16409	0.29622	0.30211	0.071071	0.11626	0.10392	0.087781
**ss1868791748	9	47767250		0.349848	0.338721	0.349828	0.425875	0.361158	0.349828	0.349828	0.198	0.12865	0.17997	0.2059	0.26257	0.21038	0.20526
ss1868600044	9	51886657		0.383826	0.444885	0.419354	0.203263	0.553663	0.316626	0.37033	0.1383	0.12257	0.17553	0.053239	0.29759	0.085201	0.090756
ss1868080747	9	64916193		0.1431	0.1431	0.1431	0.198966	0.1431	0.1431	0.1431	0.19545	0.123	0.17973	0.17832	0.11019	0.098347	0.10969
**ss1868141582	9	70177078	ak	0.429612	0.5382	0.5382	0.436399	0.210906	0.428069	0.5382	0.17358	0.30809	0.33031	0.15777	0.088268	0.14255	0.28858
**ss1868778326	9	84418281		0.380174	0.410562	0.410562	0.231879	0.410562	0.410562	0.410562	0.1891	0.28775	0.26831	0.057835	0.27099	0.28806	0.26642
ss1868301047	9	90217929		0.35629	0.404075	0.404075	0.326769	0.371833	0.249603	0.404075	0.17338	0.28603	0.26477	0.14026	0.16447	0.082619	0.26381
ss1868518774	9	94379143		0.346362	0.39182	0.402754	0.350573	0.2161	0.370479	0.39182	0.16845	0.20272	0.26381	0.1512	0.088742	0.1764	0.21928
**ss1868336006	9	94380510		0.371567	0.379019	0.379019	0.413261	0.379019	0.356898	0.379019	0.2128	0.28231	0.24734	0.18995	0.26483	0.18473	0.25959
ss1868120136	9	94388016		0.20954	0.20954	0.20954	0.30491	0.20954	0.20954	0.20954	0.22121	0.15862	0.1839	0.21307	0.18035	0.17104	0.18453
ss1868120137	9	94391168		0.225516	0.23181	0.23181	0.31202	0.23181	0.195734	0.23181	0.16974	0.1771	0.18725	0.21447	0.20493	0.083635	0.20772
ss1868504311	9	94842624		0.295	0.317156	0.29469	0.340927	0.32879	0.224093	0.32879	0.15905	0.13658	0.17476	0.16233	0.25267	0.082254	0.24714
ss1868652612	9	96190495	al	0.518201	0.629503	0.629503	0.336212	0.51155	0.629503	0.366593	0.18855	0.31899	0.34709	0.092212	0.17187	0.34703	0.087353
ss1868451365	9	96234754	al	0.375845	0.478849	0.478849	0.277139	0.304318	0.478849	0.312499	0.15663	0.29874	0.31112	0.064743	0.092357	0.30661	0.086166
**ss1868428338	9	96285389	al	0.467325	0.543147	0.543147	0.269021	0.543147	0.543147	0.35863	0.18927	0.30887	0.3319	0.062565	0.2958	0.32377	0.089613
ss1867932020	9	96343423	al	0.673564	0.737283	0.773585	0.485831	0.701333	0.751763	0.507493	0.21283	0.2693	0.36089	0.16121	0.2398	0.29912	0.12418
ss1868206854	9	96401541	al	0.329169	0.349914	0.349914	0.257906	0.338478	0.338478	0.338478	0.18179	0.27024	0.22877	0.087764	0.19635	0.20027	0.20137
**ss1868197352	9	103878152		0.341567	0.349233	0.349233	0.377419	0.349233	0.349233	0.349233	0.20343	0.2716	0.226	0.16912	0.25825	0.27004	0.2512
ss1868468073	9	104111061		0.221036	0.22735	0.22735	0.257954	0.22735	0.22735	0.22735	0.167	0.17271	0.1855	0.12911	0.19809	0.19425	0.20663
ss1868117309	9	104664265		0.262309	0.285956	0.285956	0.184414	0.285956	0.285956	0.285956	0.15186	0.23449	0.19662	0.054665	0.24356	0.24351	0.23504
ss1868557929	9	104684076		0.521407	0.541809	0.641003	0.473941	0.178945	0.496654	0.743035	0.16755	0.12041	0.17854	0.15494	0.086649	0.12216	0.24343
ss1868166744	9	104684689		0.366233	0.411966	0.411966	0.247342	0.202916	0.411966	0.411966	0.17691	0.28713	0.27271	0.12103	0.088017	0.28432	0.26503
ss1868443528	9	109797766		0.441702	0.603842	0.586479	0.164489	0.621392	0.612594	0.175505	0.16283	0.26541	0.18583	0.051638	0.30991	0.28755	0.08036
**ss1868343163	9	110470336	am	0.369994	0.488656	0.348319	0.375707	0.245987	0.348319	0.45867	0.14935	0.29901	0.17395	0.14583	0.089288	0.093701	0.21642
ss1868343162	9	110473300	am	0.417174	0.582322	0.582322	0.496292	0.09623	0.501858	0.484656	0.15606	0.31636	0.34064	0.16276	0.085748	0.21233	0.18464
ss1868851961	9	110511091	am	0.467427	0.685279	0.685279	0.327435	0.080285	0.612861	0.652793	0.16185	0.32767	0.35411	0.069918	0.085362	0.24231	0.24536
ss1868049299	9	110756998		0.323697	0.34635	0.34635	0.273486	0.34635	0.34635	0.34635	0.18209	0.27267	0.22753	0.08478	0.25772	0.26862	0.25073
**ss1868421879	9	111480036	an	0.399936	0.367275	0.450447	0.218395	0.490161	0.490161	0.490161	0.17271	0.11658	0.17936	0.053928	0.28503	0.30848	0.27915
ss1868372864	9	112145098		0.351365	0.412478	0.380455	0.262079	0.380455	0.241961	0.412478	0.16752	0.28681	0.17739	0.077787	0.16785	0.082989	0.26897
ss1868438171	9	114186213		0.445795	0.600677	0.600677	0.244386	0.600677	0.530165	0.209876	0.16861	0.31559	0.34368	0.055614	0.30287	0.22575	0.081347
ss1868208791	9	114804799		0.531459	0.603161	0.616834	0.394374	0.562529	0.304169	0.665167	0.17191	0.13897	0.17747	0.11526	0.1501	0.082384	0.21888
ss1868617335	9	114816262		0.533709	0.547274	0.515768	0.394483	0.58549	0.503258	0.534633	0.16827	0.11981	0.1754	0.11586	0.15727	0.12015	0.12933
ss1868505961	9	114906311		0.452499	0.429497	0.503927	0.591187	0.405783	0.352652	0.478576	0.17159	0.11842	0.17767	0.21525	0.098731	0.087987	0.17229
ss1868128134	9	115593117		0.523892	0.759729	0.759729	0.255724	0.155437	0.759729	0.476525	0.17294	0.33543	0.36024	0.055506	0.086818	0.3814	0.10652
ss1868374710	9	120089059		0.467376	0.612789	0.612789	0.21573	0.595072	0.436964	0.391071	0.17511	0.31891	0.34818	0.053672	0.25205	0.11903	0.090966
**ss1868474984	9	120105478		0.523187	0.685696	0.731624	0.272666	0.640521	0.394623	0.441099	0.17568	0.25841	0.35943	0.05576	0.2261	0.090118	0.095457
ss1867946898	9	120168485		0.432594	0.545284	0.622673	0.280107	0.570656	0.402469	0.290156	0.15569	0.1776	0.34731	0.057869	0.22952	0.096964	0.083277
ss1868324870	9	127862616		0.494818	0.418873	0.667814	0.35742	0.634661	0.469969	0.469969	0.17757	0.11588	0.35252	0.09378	0.24522	0.13211	0.12551
ss1868069127	9	128295512		0.261767	0.283531	0.283531	0.281798	0.283531	0.248427	0.283531	0.15741	0.23234	0.19596	0.11005	0.24091	0.089819	0.23399
**ss1868557951	9	128714848		0.53892	0.370608	0.38341	0.536809	0.662603	0.632954	0.632954	0.17771	0.11343	0.17348	0.17074	0.23343	0.23994	0.2191
ss1868032875	9	129398096		0.268293	0.293718	0.293718	0.343141	0.247846	0.206975	0.293718	0.15638	0.24141	0.20126	0.18305	0.094394	0.082107	0.23869
ss1868572714	9	130100971		0.291408	0.295416	0.295416	0.343141	0.295416	0.283472	0.295416	0.19986	0.24154	0.20148	0.18376	0.24484	0.14076	0.24007
**ss1868282866	9	138981665	ao	0.428329	0.444062	0.444062	0.410395	0.423129	0.423129	0.444062	0.21114	0.29443	0.28867	0.17295	0.21582	0.22574	0.2718
ss1868516468	9	140002706		0.543142	0.511432	0.626049	0.399337	0.693007	0.553706	0.497542	0.18014	0.12072	0.17987	0.11567	0.24816	0.19377	0.12813
**ss1868600139	10	9297659	ap	0.390731	0.485112	0.541455	0.370275	0.26034	0.267256	0.440325	0.14541	0.16153	0.33404	0.14148	0.089713	0.083564	0.15557
ss1868741848	10	9301241	ap	0.410497	0.463782	0.5106	0.379282	0.351979	0.312847	0.445645	0.16847	0.14162	0.18599	0.14674	0.094513	0.085108	0.16908
ss1868633081	10	9896491		0.319818	0.36379	0.36379	0.198569	0.36379	0.36379	0.36379	0.16382	0.27599	0.23886	0.054681	0.26369	0.27342	0.25512
ss1868552225	10	12359426		0.466258	0.498732	0.666667	0.392341	0.328248	0.537249	0.36167	0.16371	0.12164	0.35155	0.13194	0.090451	0.20642	0.086561
ss1868465026	10	12675056		0.488615	0.556536	0.59253	0.336908	0.521457	0.421884	0.48731	0.18556	0.23926	0.34343	0.10274	0.20877	0.11182	0.18315
**ss1868177842	10	17816159	aq	0.425352	0.513962	0.50491	0.311348	0.426637	0.393725	0.401843	0.16578	0.19702	0.17873	0.082429	0.11419	0.099974	0.10361
ss1868663677	10	18356631		0.399155	0.454855	0.454855	0.323323	0.454855	0.375032	0.413911	0.18021	0.2944	0.29876	0.10289	0.2806	0.12108	0.19237
ss1868567886	10	18925176	ar	0.428581	0.53322	0.53322	0.135289	0.53322	0.431418	0.431418	0.1757	0.307	0.32971	0.051089	0.29182	0.15067	0.14851
ss1868690597	10	18932715	ar	0.398986	0.524618	0.524618	0.14	0.46741	0.379029	0.396004	0.15919	0.30604	0.32796	0.051015	0.19784	0.098757	0.10896
ss1867964729	10	18943749	ar	0.409926	0.513962	0.532277	0.13975	0.487017	0.410035	0.361988	0.15801	0.19634	0.18477	0.050906	0.19141	0.11088	0.08992
**ss1868763550	10	19256242	ar	0.384935	0.385486	0.441238	0.143997	0.490598	0.490598	0.422232	0.16013	0.11832	0.17768	0.051336	0.28615	0.30842	0.16811
ss1868836646	10	19824400		0.328976	0.377816	0.377816	0.23795	0.377816	0.313788	0.294012	0.16497	0.27896	0.24566	0.062147	0.26384	0.096414	0.088739
ss1868629646	10	20758788		0.502192	0.576552	0.607736	0.401876	0.442803	0.442803	0.538291	0.17484	0.16325	0.18116	0.13108	0.10029	0.10724	0.18438
**ss1868592644	10	20776035		0.46632	0.576329	0.576329	0.245306	0.576329	0.576329	0.342035	0.17921	0.31111	0.34037	0.055289	0.29876	0.32971	0.086523
ss1868837917	10	24031931		0.384545	0.544459	0.604735	0.065243	0.528062	0.446413	0.090077	0.069345	0.1172	0.17531	0.04896	0.098575	0.097801	0.077968
**ss1868623424	10	24152392	as	0.513866	0.57725	0.445391	0.336908	0.57725	0.57725	0.57725	0.20063	0.31284	0.17459	0.10018	0.29998	0.33163	0.29486
ss1868070322	10	24185827	as	0.436095	0.502866	0.512733	0.342151	0.418241	0.325084	0.464325	0.18108	0.26256	0.32516	0.13908	0.12881	0.087731	0.20457
ss1868028160	10	24713272		0.162349	0.162349	0.162349	0.248021	0.162349	0.162349	0.162349	0.20196	0.12771	0.18062	0.19414	0.1258	0.1105	0.12895
ss1868762750	10	26425608		0.387767	0.503143	0.549915	0.214951	0.283527	0.458239	0.382202	0.14292	0.18945	0.33509	0.054014	0.089889	0.17931	0.09523
**ss1868247870	10	29094542	at	0.137056	0.137056	0.137056	0.207161	0.137056	0.137056	0.137056	0.19192	0.12228	0.18033	0.18279	0.1049	0.096578	0.10403
ss1868802636	10	31428327		0.298578	0.319797	0.319797	0.32654	0.319797	0.319797	0.319797	0.17451	0.25836	0.21208	0.1307	0.25079	0.26033	0.24563
**ss1868774216	10	31656208		0.525691	0.605753	0.605753	0.503496	0.428963	0.444752	0.605753	0.1973	0.31589	0.34457	0.17293	0.10559	0.12716	0.30036
ss1868773690	10	31661468		0.280491	0.313029	0.313029	0.20955	0.313029	0.313029	0.313029	0.15207	0.2562	0.20781	0.055635	0.25122	0.25783	0.24384
ss1868466711	10	35591920		0.315503	0.357751	0.324344	0.333753	0.357751	0.244858	0.357751	0.16413	0.27553	0.17577	0.14133	0.26048	0.083752	0.25313
**ss1868651846	10	36953584		0.535221	0.575747	0.584906	0.525089	0.470542	0.530849	0.539709	0.20937	0.27485	0.34325	0.1881	0.14755	0.23246	0.22122
ss1868450324	10	63943710	au	0.263381	0.281304	0.281304	0.269781	0.246153	0.257517	0.281304	0.16385	0.23157	0.19552	0.12885	0.094607	0.096131	0.23544
ss1867994689	10	64092416	au	0.591366	0.616299	0.616299	0.500267	0.563935	0.581194	0.616299	0.2337	0.31889	0.34594	0.18577	0.2279	0.25224	0.30035
ss1868766763	10	64124806	au	0.5069	0.553481	0.553481	0.481183	0.470892	0.427589	0.553481	0.2048	0.31049	0.33481	0.18244	0.17527	0.12953	0.28967
ss1868549584	10	64124888	au	0.492259	0.511585	0.521368	0.478286	0.473335	0.473335	0.521368	0.21078	0.2625	0.32593	0.18075	0.20708	0.21988	0.28672
**ss1868161341	10	64124914	au	0.519879	0.540587	0.540587	0.487446	0.502681	0.521477	0.540587	0.2241	0.3064	0.3312	0.18331	0.22461	0.25048	0.28873
ss1868833312	10	64137175	au	0.494658	0.535945	0.554783	0.46329	0.446106	0.395745	0.554783	0.19796	0.2545	0.33799	0.17865	0.13442	0.10191	0.29206
ss1868148553	10	64137341	au	0.464549	0.540756	0.550256	0.484184	0.390721	0.320272	0.521979	0.18455	0.2679	0.33477	0.18335	0.099701	0.086118	0.2275
ss1868375844	10	66994679		0.203	0.209262	0.209262	0.256852	0.209262	0.209262	0.209262	0.15356	0.15544	0.18455	0.12851	0.17917	0.16971	0.18587
**ss1867966279	10	67921632	av	0.452749	0.495591	0.495591	0.339375	0.495591	0.373142	0.495591	0.19645	0.30119	0.31821	0.13186	0.28698	0.1017	0.28372
ss1868349578	10	70378073		0.468755	0.593466	0.593466	0.325089	0.196515	0.593466	0.548661	0.17753	0.31508	0.34286	0.089278	0.087594	0.33608	0.22409
ss1868465381	10	70543427		0.508368	0.577328	0.667233	0.297759	0.658888	0.569367	0.290388	0.17903	0.18092	0.35054	0.065605	0.2743	0.22465	0.082887
ss1868742548	10	70616267		0.487723	0.545835	0.707276	0.333482	0.545835	0.51648	0.300947	0.16541	0.13158	0.35493	0.07595	0.17018	0.16933	0.082305
ss1868297830	10	74571413		0.549468	0.611434	0.611434	0.568798	0.392406	0.537296	0.594672	0.19565	0.25498	0.19058	0.19254	0.095765	0.21124	0.22825
**ss1868767567	10	74573457		0.601371	0.62547	0.617392	0.566207	0.434143	0.674617	0.674617	0.21042	0.24679	0.18449	0.19255	0.098222	0.35928	0.31005
**ss1868361228	10	74876229	aw	0.448153	0.460237	0.460237	0.398086	0.460237	0.439605	0.460237	0.22132	0.29553	0.3004	0.16892	0.28058	0.23152	0.27318
ss1867962094	10	74878308	aw	0.347721	0.357271	0.357271	0.361236	0.357271	0.357271	0.357271	0.20101	0.27353	0.23308	0.1619	0.26218	0.27055	0.25509
ss1868361229	10	74880088	aw	0.393701	0.411664	0.411664	0.377979	0.411664	0.359082	0.411664	0.20067	0.28736	0.26694	0.16708	0.26905	0.13217	0.26534
ss1868654718	10	74886656	aw	0.418262	0.482216	0.516055	0.294311	0.542038	0.299544	0.433221	0.15281	0.12802	0.17828	0.064019	0.22273	0.083784	0.11836
ss1867995949	10	74886984	aw	0.464942	0.588653	0.654714	0.302693	0.647288	0.093826	0.489637	0.15083	0.14836	0.18186	0.066125	0.22773	0.077623	0.1205
ss1868289874	10	74937744	aw	0.520213	0.669679	0.716469	0.443173	0.520173	0.324571	0.415491	0.1782	0.25577	0.35686	0.15133	0.1377	0.085034	0.089708
ss1868289875	10	74938108	aw	0.516258	0.512746	0.452294	0.293701	0.756345	0.756345	0.295875	0.17065	0.11928	0.17377	0.060118	0.32425	0.38139	0.082507
**ss1868817925	10	74999562	aw	0.472444	0.514431	0.514431	0.334358	0.514431	0.514431	0.411134	0.20162	0.30402	0.3241	0.12336	0.28942	0.31575	0.13228
ss1868777393	10	75324383	ax	0.483928	0.644153	0.692308	0.442574	0.14665	0.441119	0.581569	0.16845	0.25191	0.35406	0.1521	0.086641	0.10382	0.2099
ss1868560770	10	75324479	ax	0.534787	0.689304	0.689304	0.443635	0.210092	0.532449	0.673081	0.18214	0.3283	0.35354	0.15158	0.088242	0.19106	0.2615
ss1868238170	10	75347669	ax	0.380413	0.480982	0.471197	0.38393	0.150239	0.378828	0.471197	0.15325	0.2325	0.1809	0.15349	0.086927	0.10376	0.2177
ss1868330475	10	75381188	ax	0.493646	0.581572	0.590674	0.400395	0.493739	0.267285	0.563541	0.18681	0.27496	0.34198	0.15975	0.17871	0.081775	0.23602
ss1868321908	10	75396044	ax	0.54244	0.567325	0.567325	0.40578	0.567325	0.48575	0.567325	0.22571	0.31293	0.3403	0.1659	0.29841	0.2044	0.29374
**ss1868774522	10	75405791	ax	0.563966	0.577778	0.577778	0.419999	0.577778	0.568549	0.577778	0.23942	0.31377	0.34169	0.16912	0.30128	0.27646	0.29508
ss1868318540	10	75430392	ax	0.374104	0.463983	0.493827	0.318688	0.454243	0.12775	0.483775	0.15076	0.19449	0.31694	0.098934	0.20642	0.078655	0.23779
ss1868086899	10	75442016	ax	0.336963	0.327625	0.33882	0.368598	0.350254	0.350254	0.33882	0.19228	0.12411	0.17843	0.1733	0.25698	0.27059	0.20025
ss1868315710	10	75766889		0.410099	0.476777	0.582897	0.254339	0.511167	0.379719	0.306113	0.15086	0.1275	0.34297	0.056006	0.20383	0.09264	0.084163
ss1868454184	10	75772325		0.440971	0.598509	0.607445	0.241522	0.5546	0.370074	0.333991	0.1659	0.27753	0.34467	0.055612	0.22554	0.089328	0.085309
ss1868727883	10	77551431		0.461625	0.411688	0.418578	0.329724	0.648859	0.404835	0.496725	0.15777	0.11468	0.17429	0.083299	0.23992	0.092156	0.14095
ss1868009296	10	92861040		0.414477	0.435627	0.403867	0.292593	0.581422	0.536768	0.28711	0.15266	0.11929	0.17388	0.06384	0.26164	0.23152	0.082873
ss1868819735	10	102635888		0.450569	0.532772	0.600377	0.284103	0.370246	0.355972	0.460374	0.16357	0.15441	0.19505	0.06838	0.093	0.086765	0.13286
ss1868349956	10	102636437		0.499921	0.593734	0.602716	0.313182	0.433392	0.515294	0.49013	0.18664	0.27594	0.34395	0.084836	0.10875	0.21046	0.18002
ss1868543674	10	102673666		0.248659	0.258883	0.258883	0.236542	0.258883	0.258883	0.258883	0.16985	0.20668	0.18933	0.088632	0.22773	0.22767	0.22691
ss1868425935	10	107948296		0.153322	0.153322	0.153322	0.232558	0.153322	0.153322	0.153322	0.20029	0.12508	0.17976	0.19217	0.1163	0.10553	0.11785
**ss1867968924	10	113044144	ay	0.436866	0.490452	0.546531	0.196239	0.546531	0.437124	0.394819	0.17335	0.16555	0.33457	0.052918	0.29519	0.15037	0.10168
ss1868482942	10	115337530		0.298673	0.32358	0.32358	0.250747	0.32358	0.257561	0.32358	0.16994	0.26259	0.21462	0.086916	0.25093	0.087328	0.2474
ss1868153802	10	116033620		0.298094	0.315609	0.315609	0.334807	0.315609	0.315609	0.315609	0.1778	0.25458	0.21116	0.14046	0.25115	0.25644	0.24327
**ss1867986218	11	5696043		0.306467	0.312394	0.312394	0.322921	0.312394	0.312394	0.312394	0.1992	0.25409	0.20951	0.16048	0.25083	0.25664	0.2443
ss1868610177	11	7965758		0.227194	0.237607	0.237607	0.309905	0.237607	0.19054	0.237607	0.15628	0.18752	0.18746	0.17564	0.2097	0.082302	0.21412
ss1868629658	11	10781866		0.384089	0.497418	0.497418	0.422727	0.383915	0.15825	0.497418	0.15761	0.30216	0.31942	0.15574	0.10421	0.079516	0.28264
**ss1868744383	11	14462494	az	0.404419	0.546531	0.546531	0.331751	0.294096	0.331233	0.437124	0.15859	0.30861	0.33366	0.096255	0.090127	0.086729	0.14652
ss1868074528	11	17272487		0.294255	0.302285	0.302285	0.262008	0.302285	0.302285	0.302285	0.18752	0.2473	0.2049	0.11659	0.2466	0.25145	0.24048
ss1868464218	11	18140002		0.335886	0.385935	0.385935	0.382693	0.342711	0.274266	0.385935	0.16675	0.28186	0.25215	0.15121	0.12354	0.085463	0.2579
ss1868495990	11	18635294		0.328886	0.344123	0.344123	0.267627	0.344123	0.344123	0.344123	0.18664	0.272	0.22245	0.095364	0.25746	0.26535	0.25069
**ss1868607845	11	19429358	ba	0.40456	0.50423	0.455454	0.439769	0.315789	0.323784	0.50423	0.1696	0.30329	0.17831	0.15929	0.092392	0.088408	0.28334
ss1868499183	11	22426479		0.291226	0.325383	0.325383	0.28764	0.280349	0.249343	0.325383	0.15835	0.2609	0.21353	0.12136	0.096864	0.085156	0.24707
ss1868416836	11	22743224		0.431038	0.475349	0.506484	0.283448	0.460049	0.415252	0.490828	0.15111	0.12046	0.17662	0.059075	0.11363	0.098165	0.15536
ss1868153959	11	23221914		0.228876	0.239243	0.239243	0.255275	0.239243	0.239243	0.239243	0.1577	0.18425	0.18782	0.10468	0.21079	0.20781	0.21597
**ss1868834288	11	23243405		0.316255	0.320033	0.331641	0.327211	0.331641	0.331641	0.331641	0.18415	0.14031	0.2175	0.14435	0.25541	0.26148	0.24903
ss1868035883	11	23328983		0.567451	0.591507	0.672913	0.515938	0.615579	0.50595	0.552078	0.19682	0.19992	0.35477	0.1666	0.23305	0.17136	0.19977
ss1868035882	11	23329167		0.302558	0.318105	0.318105	0.324534	0.318105	0.318105	0.30637	0.18167	0.25808	0.21038	0.14322	0.25033	0.25668	0.17516
ss1868359750	11	23530097		0.291536	0.314721	0.314721	0.302133	0.314721	0.302955	0.314721	0.17037	0.25639	0.20833	0.11165	0.25222	0.16529	0.24312
ss1868813373	11	24948061		0.321319	0.373514	0.373514	0.197395	0.373514	0.373514	0.373514	0.15925	0.28028	0.24396	0.053704	0.26322	0.27352	0.2559
ss1867997699	11	27325649		0.249058	0.263248	0.263248	0.276832	0.263248	0.263248	0.263248	0.16064	0.21085	0.19128	0.1105	0.22797	0.22947	0.22845
ss1868619673	11	33246409		0.284624	0.282705	0.294242	0.177174	0.306087	0.306087	0.306087	0.16928	0.1191	0.17723	0.055155	0.2474	0.25285	0.24118
ss1868607293	11	34619499		0.516293	0.518739	0.625635	0.171829	0.722235	0.632014	0.409387	0.15979	0.11803	0.17725	0.051559	0.23012	0.2206	0.086337
ss1868304835	11	34777820		0.520144	0.311104	0.479954	0.207439	0.835472	0.823396	0.388761	0.15491	0.11202	0.17421	0.052057	0.25863	0.28921	0.084956
ss1868574788	11	35604405		0.422505	0.429114	0.612737	0.176632	0.595019	0.509446	0.340071	0.15129	0.11795	0.34663	0.052036	0.25501	0.20261	0.085697
ss1868081421	11	40392464		0.313041	0.367174	0.344843	0.389007	0.263874	0.254657	0.367174	0.15232	0.27793	0.17686	0.16372	0.091746	0.084148	0.25615
ss1868319063	11	50275064		0.48366	0.468952	0.573577	0.319325	0.540411	0.381432	0.566912	0.1534	0.116	0.17682	0.066436	0.131	0.087844	0.16731
ss1868506091	11	51169287		0.266612	0.272727	0.272727	0.325984	0.272727	0.272727	0.272727	0.18581	0.22236	0.19404	0.16248	0.23533	0.23722	0.23207
ss1868103726	11	51210821		0.412015	0.48404	0.554369	0.240849	0.378426	0.409751	0.401821	0.15348	0.13315	0.18658	0.055466	0.095023	0.10783	0.099385
ss1868430103	11	55012958		0.436126	0.542659	0.550789	0.413865	0.456138	0.389514	0.306976	0.15452	0.15423	0.17828	0.13873	0.11122	0.092695	0.083245
ss1868011151	11	55017045		0.46141	0.544339	0.568548	0.418037	0.520498	0.512634	0.254074	0.16585	0.15188	0.17997	0.13944	0.171	0.18635	0.082085
ss1868837486	11	55082706		0.35256	0.402116	0.402116	0.255467	0.402116	0.402116	0.369826	0.17211	0.28759	0.26024	0.059334	0.27	0.2825	0.17586
ss1868403693	11	55130429		0.450179	0.608609	0.592017	0.373967	0.435147	0.435147	0.296552	0.16136	0.24915	0.18253	0.11407	0.099744	0.10809	0.083779
**ss1868087854	11	57624452	bb	0.414296	0.456853	0.456853	0.271599	0.456853	0.415976	0.456853	0.1895	0.29413	0.29669	0.067098	0.27878	0.20044	0.27377
ss1868520865	11	61191868		0.444378	0.393446	0.562411	0.43923	0.447149	0.416129	0.447149	0.16645	0.11535	0.1813	0.15138	0.11181	0.1021	0.12424
ss1868268550	11	61191874		0.544343	0.545979	0.660441	0.455598	0.561883	0.453895	0.586026	0.19171	0.14852	0.35117	0.15665	0.20848	0.12094	0.22009
ss1868533126	12	14056325		0.33125	0.360967	0.360967	0.186011	0.360967	0.349635	0.360967	0.17744	0.27744	0.23407	0.05432	0.26003	0.20868	0.25271
ss1868046911	12	16174815		0.309052	0.348511	0.348511	0.155649	0.348511	0.348511	0.348511	0.16166	0.27212	0.22957	0.051879	0.25861	0.26911	0.25063
ss1868471491	12	19404571		0.525424	0.606492	0.77094	0.444813	0.246054	0.471016	0.606492	0.17155	0.14922	0.36178	0.14444	0.087817	0.10902	0.20375
ss1868269655	12	19405607		0.509082	0.532558	0.646802	0.376002	0.377848	0.517829	0.585065	0.17384	0.12527	0.18602	0.11102	0.093367	0.17295	0.20857
ss1868162785	12	19418801		0.474711	0.600791	0.729272	0.438594	0.234027	0.315743	0.586106	0.1587	0.16891	0.35728	0.14145	0.087626	0.083483	0.2034
ss1868777520	12	23756615		0.226502	0.236887	0.236887	0.256119	0.236887	0.189806	0.236887	0.1544	0.18506	0.18751	0.1607	0.20939	0.082217	0.21397
ss1868122743	12	25568439		0.497167	0.666304	0.711751	0.249837	0.251068	0.595784	0.464822	0.15245	0.17011	0.1823	0.053981	0.088011	0.19791	0.094236
ss1868702669	12	26357554	bc	0.271803	0.297248	0.297248	0.324153	0.297248	0.230442	0.297248	0.15548	0.24328	0.20292	0.14403	0.24612	0.08414	0.24093
ss1868572460	12	26378206	bc	0.509017	0.571184	0.571184	0.393977	0.571184	0.463984	0.571184	0.19928	0.31344	0.33899	0.13448	0.30051	0.17371	0.29255
**ss1868664720	12	26385028	bc	0.486197	0.505983	0.49605	0.494806	0.505983	0.429222	0.505983	0.21929	0.30339	0.19651	0.20046	0.29015	0.16685	0.28242
ss1867957743	12	26392125	bc	0.429136	0.456549	0.46579	0.502009	0.420462	0.297781	0.475119	0.17523	0.13789	0.17744	0.19311	0.12492	0.084388	0.20698
ss1867968096	12	26422744	bc	0.489115	0.487445	0.497462	0.518391	0.497462	0.487445	0.497462	0.23648	0.25564	0.31738	0.20752	0.28586	0.25792	0.28274
ss1868543110	12	26426046	bc	0.535645	0.588034	0.588034	0.479386	0.569837	0.449107	0.560826	0.20783	0.31632	0.34151	0.16829	0.24843	0.14196	0.23429
ss1868092734	12	26426502	bc	0.565347	0.589744	0.589744	0.489621	0.589744	0.553647	0.589744	0.22886	0.3133	0.34317	0.17216	0.30306	0.24517	0.2977
ss1868220324	12	26427385	bc	0.569546	0.551885	0.626869	0.505659	0.576508	0.576508	0.56005	0.20498	0.16505	0.22363	0.17341	0.22538	0.23609	0.21244
ss1868450285	12	26427493	bc	0.503612	0.584643	0.584643	0.51641	0.46979	0.343523	0.550882	0.18322	0.23864	0.18443	0.17605	0.1265	0.085887	0.21226
ss1868049040	12	26430709	bc	0.364702	0.415385	0.415385	0.303866	0.415385	0.333407	0.343096	0.17637	0.28895	0.27477	0.10314	0.27342	0.096845	0.10855
ss1868187345	12	26430806	bc	0.521641	0.570458	0.570458	0.443323	0.561158	0.551922	0.515634	0.2067	0.31112	0.33965	0.15467	0.26011	0.25852	0.21584
ss1868656827	12	26441028	bc	0.369775	0.379074	0.379074	0.451446	0.379074	0.379074	0.379074	0.20828	0.28096	0.24779	0.18191	0.26532	0.27851	0.25918
ss1867965478	12	26540130	bc	0.33748	0.37225	0.37225	0.384773	0.37225	0.23341	0.37225	0.17658	0.2801	0.24279	0.16646	0.26415	0.081867	0.25765
ss1868826053	12	26545899	bc	0.352665	0.362098	0.362098	0.37945	0.362098	0.362098	0.362098	0.20358	0.27472	0.23841	0.16726	0.26145	0.27278	0.25447
ss1867994676	12	26620669	bc	0.589	0.671473	0.718166	0.451198	0.718166	0.384326	0.625623	0.19542	0.25842	0.35591	0.1473	0.31978	0.087974	0.21954
ss1868565085	12	26633454	bc	0.484069	0.522843	0.522843	0.38568	0.522843	0.522843	0.522843	0.20439	0.30519	0.32867	0.13451	0.29267	0.31807	0.28634
ss1868106843	12	26654914	bc	0.557886	0.653708	0.689389	0.44706	0.646621	0.468814	0.442707	0.18022	0.20043	0.18532	0.14021	0.21953	0.10861	0.093123
ss1868057529	12	26661914	bc	0.266536	0.282572	0.282572	0.30577	0.282572	0.215382	0.282572	0.16795	0.23062	0.19529	0.16283	0.23895	0.083108	0.23564
ss1868170265	12	26685704	bc	0.575465	0.703031	0.771688	0.470487	0.689429	0.361844	0.472532	0.18019	0.23145	0.24207	0.14548	0.22614	0.086284	0.097759
ss1868302301	12	27036775		0.596743	0.672605	0.873924	0.444656	0.714946	0.242281	0.564882	0.17629	0.15422	0.32567	0.13024	0.21935	0.080307	0.13662
ss1868413871	12	27036994		0.515017	0.710744	0.86802	0.411345	0.532888	0.110016	0.449503	0.15328	0.2007	0.36899	0.11277	0.10837	0.077933	0.088127
ss1868606627	12	27078611		0.582026	0.524928	0.766084	0.448951	0.741605	0.408508	0.51313	0.17648	0.11764	0.18428	0.13654	0.22925	0.089952	0.10454
ss1867931198	12	27105632		0.572039	0.466355	0.672931	0.370153	0.759968	0.595199	0.540049	0.18349	0.11737	0.18223	0.095318	0.2909	0.21564	0.15599
**ss1868852414	12	34228476	bd	0.400429	0.497436	0.497436	0.29557	0.448368	0.248133	0.448368	0.16833	0.30206	0.31874	0.079534	0.19488	0.081714	0.20145
**ss1868251619	12	34300273	be	0.405301	0.556522	0.556522	0.254674	0.36562	0.199272	0.474155	0.155	0.30986	0.33676	0.060722	0.094649	0.079919	0.19048
ss1868561776	12	34694203		0.206568	0.200277	0.212947	0.299742	0.212947	0.212947	0.188164	0.15743	0.11514	0.1849	0.21001	0.18251	0.17382	0.084221
ss1868664610	12	35552355		0.344787	0.335733	0.346565	0.311161	0.368866	0.368866	0.357609	0.18571	0.12148	0.1777	0.13833	0.26412	0.27472	0.20671
ss1868475434	12	35554897		0.322042	0.354526	0.354526	0.306597	0.343457	0.235393	0.365812	0.16504	0.16607	0.17948	0.13661	0.16101	0.082958	0.25574
ss1868003190	12	35642433		0.246954	0.257191	0.257191	0.276215	0.244902	0.210488	0.257191	0.17058	0.20684	0.19092	0.20368	0.10676	0.084211	0.22456
**ss1868084911	12	36923636	bf	0.431046	0.474889	0.512453	0.3507	0.438659	0.370241	0.421047	0.17527	0.156	0.18636	0.12853	0.14311	0.094387	0.13747
ss1868311834	12	36938719	bf	0.401469	0.519459	0.519459	0.323313	0.434459	0.271743	0.356738	0.16361	0.30568	0.32725	0.10457	0.14664	0.082415	0.090001
ss1868775849	12	38754880		0.150592	0.150592	0.150592	0.227621	0.150592	0.150592	0.150592	0.19694	0.12369	0.18004	0.1891	0.11464	0.10241	0.11762
ss1868148656	12	41120615		0.323751	0.362393	0.362393	0.250611	0.362393	0.277914	0.339978	0.17074	0.27592	0.23597	0.072395	0.25891	0.087833	0.17294
ss1867993313	12	41196691		0.282136	0.303602	0.303602	0.253659	0.303602	0.303602	0.303602	0.16942	0.24693	0.20404	0.074047	0.24709	0.25226	0.24182
ss1867924783	12	46168131		0.50693	0.618431	0.775128	0.221284	0.38689	0.695886	0.331953	0.16639	0.15514	0.36198	0.054007	0.09239	0.2551	0.083718
ss1868171987	12	57474954		0.562211	0.789474	0.789474	0.412514	0.215431	0.669917	0.501552	0.17904	0.33829	0.36393	0.12517	0.08764	0.24231	0.1179
ss1868563401	12	57972259		0.35976	0.44652	0.44652	0.138033	0.44652	0.44652	0.294464	0.15841	0.29292	0.29475	0.051195	0.27786	0.29837	0.084781
ss1868556459	12	59780499		0.335982	0.354955	0.354955	0.279473	0.354955	0.354955	0.354955	0.18574	0.27347	0.23226	0.093751	0.26052	0.26932	0.25309
**ss1867932833	12	61546935		0.348602	0.37265	0.37265	0.273027	0.37265	0.37265	0.37265	0.18652	0.27831	0.23883	0.081182	0.26326	0.2736	0.25558
ss1867929641	12	61783059		0.310512	0.360406	0.360406	0.24533	0.360406	0.360406	0.360406	0.15304	0.27628	0.23435	0.055813	0.2607	0.2699	0.25512
**ss1867974582	12	62540290		0.315995	0.31597	0.31597	0.323529	0.327616	0.327616	0.327616	0.18936	0.13657	0.17858	0.15727	0.25309	0.25955	0.24746
ss1868163920	12	62670979		0.349451	0.400679	0.400679	0.346475	0.298991	0.337598	0.400679	0.1707	0.28491	0.26128	0.13535	0.094343	0.10754	0.2643
ss1868138040	12	62687337		0.311986	0.338515	0.338515	0.332638	0.338515	0.273001	0.338515	0.17483	0.26903	0.22192	0.14464	0.25609	0.087563	0.25165
ss1868800940	12	63623060		0.511994	0.424401	0.476408	0.520337	0.543403	0.557047	0.523087	0.16738	0.1152	0.17451	0.16198	0.13913	0.1856	0.13918
ss1868263758	12	63623895		0.538698	0.536076	0.679245	0.588773	0.432516	0.490802	0.543747	0.18622	0.13326	0.35205	0.1876	0.097235	0.15057	0.19142
ss1868765840	12	63713410		0.457488	0.520138	0.599321	0.505588	0.353424	0.406076	0.4455	0.172	0.16167	0.3446	0.16929	0.092649	0.098203	0.12943
ss1868615368	12	63888436		0.333288	0.410562	0.410562	0.242923	0.378489	0.291114	0.318793	0.15046	0.28699	0.26975	0.058367	0.17224	0.087285	0.090789
ss1868283161	12	66250577		0.451543	0.610495	0.690355	0.390127	0.216772	0.518684	0.356712	0.15378	0.21206	0.35266	0.11884	0.0879	0.18023	0.085794
ss1868206672	12	66251108		0.374289	0.441941	0.441941	0.296449	0.390558	0.34263	0.351942	0.1716	0.29201	0.28924	0.092537	0.14982	0.096864	0.10377
ss1868632728	12	66524573	bg	0.422787	0.46029	0.480541	0.269953	0.480541	0.46029	0.46029	0.18632	0.21555	0.31014	0.061585	0.28438	0.23542	0.22405
ss1868194383	12	66573607	bg	0.418608	0.556876	0.556876	0.224558	0.501336	0.263451	0.457028	0.16336	0.30909	0.33663	0.054313	0.2113	0.082384	0.16663
**ss1868701397	12	66573889	bg	0.469855	0.561969	0.561969	0.232719	0.561969	0.420178	0.515736	0.18506	0.31142	0.33768	0.055438	0.29856	0.11811	0.21815
ss1867981196	12	78356106		0.476791	0.580381	0.736842	0.389519	0.306982	0.488536	0.388217	0.1587	0.14326	0.35747	0.11133	0.089926	0.13117	0.087334
**ss1868520695	12	78397968		0.557519	0.649504	0.657941	0.347652	0.543192	0.607866	0.567157	0.19584	0.28338	0.35108	0.090434	0.19221	0.2479	0.21142
ss1867973831	13	824234		0.571195	0.715099	0.820003	0.302211	0.567935	0.511801	0.468823	0.17489	0.22195	0.30163	0.058163	0.13701	0.12471	0.093079
ss1868051622	13	5273087		0.586251	0.58988	0.825778	0.327393	0.609081	0.745934	0.380335	0.17796	0.12484	0.33075	0.065988	0.1752	0.26904	0.084908
ss1868810111	13	5273190		0.504556	0.558327	0.758815	0.287306	0.492267	0.578485	0.366202	0.16295	0.12209	0.25019	0.057093	0.1044	0.1983	0.084962
ss1868352463	13	5352669		0.549831	0.590309	0.644673	0.336081	0.421039	0.630994	0.630994	0.17435	0.13367	0.17866	0.072144	0.094433	0.22645	0.20743
ss1868079229	13	9308912	bh	0.410525	0.48718	0.48718	0.455297	0.48718	0.177907	0.48718	0.17809	0.29906	0.31499	0.17116	0.28632	0.079715	0.28006
**ss1867953788	13	9348177	bi	0.469223	0.495727	0.495727	0.407842	0.495727	0.495727	0.495727	0.2099	0.30171	0.31638	0.15239	0.28575	0.31087	0.28214
ss1868526774	13	10273044		0.475245	0.46314	0.597317	0.315411	0.571172	0.328638	0.55399	0.17873	0.12136	0.21061	0.080818	0.23177	0.084912	0.21864
ss1868078825	13	12442640		0.534194	0.581866	0.625213	0.395917	0.514937	0.616453	0.458925	0.19568	0.23766	0.348	0.13887	0.18033	0.28993	0.13014
**ss1868568904	13	12466020		0.59342	0.670026	0.701874	0.417567	0.607605	0.584655	0.561966	0.19759	0.26476	0.35493	0.1384	0.22155	0.22631	0.19642
ss1868079278	13	12469440		0.469491	0.607445	0.607445	0.413316	0.462666	0.326957	0.392441	0.17753	0.31623	0.34473	0.15158	0.12818	0.086096	0.092634
ss1868789969	13	12476297		0.536038	0.657174	0.665535	0.417242	0.528186	0.528186	0.394887	0.18757	0.28655	0.35086	0.14591	0.17375	0.19822	0.088367
ss1868406239	13	13562401		0.524901	0.66646	0.69844	0.386336	0.386555	0.60381	0.4556	0.18114	0.26349	0.35573	0.11272	0.093557	0.23321	0.10592
**ss1868634302	13	20068423	bj	0.44278	0.544991	0.544991	0.40189	0.170268	0.544991	0.544991	0.17942	0.30759	0.33454	0.15	0.088227	0.32427	0.29084
ss1867943817	13	20073000	bj	0.41231	0.542024	0.542024	0.394274	0.111143	0.467566	0.542024	0.16278	0.30715	0.33112	0.14757	0.085513	0.19697	0.28914
ss1868313239	13	22139660		0.342704	0.402377	0.402377	0.131084	0.402377	0.402377	0.402377	0.16385	0.28791	0.26506	0.051036	0.26888	0.28059	0.26424
**ss1868302410	13	22190818		0.550469	0.6176	0.703959	0.343134	0.400058	0.648635	0.625318	0.18691	0.20718	0.35389	0.081748	0.095133	0.25736	0.22274
ss1868429192	13	22581003		0.309482	0.357022	0.357022	0.381767	0.201111	0.323596	0.323596	0.15534	0.27563	0.23077	0.17105	0.088919	0.12528	0.13405
**ss1868037889	13	23212761	bk	0.445373	0.506588	0.516072	0.358055	0.516072	0.525638	0.303705	0.18289	0.22619	0.18661	0.12293	0.23706	0.26656	0.084876
ss1868672321	13	23446529	bk	0.516861	0.676819	0.676819	0.289167	0.61171	0.676819	0.28918	0.18103	0.32542	0.35191	0.058963	0.2311	0.35673	0.082897
ss1868345411	13	23612815		0.527204	0.641286	0.641286	0.353986	0.641286	0.431531	0.54894	0.18825	0.32022	0.34965	0.089708	0.31052	0.10782	0.20821
**ss1868355732	13	27569672		0.366176	0.477477	0.477477	0.068685	0.477477	0.477477	0.45717	0.15068	0.29924	0.31075	0.049287	0.28273	0.30518	0.2216
ss1868261323	13	29768778		0.434163	0.54809	0.310425	0.121779	0.59292	0.583841	0.496185	0.16249	0.22332	0.17295	0.050364	0.30145	0.27991	0.18852
ss1868091767	13	37432393		0.384454	0.551456	0.805751	0.170229	0.133358	0.45849	0.133358	0.070529	0.1162	0.18336	0.050697	0.085976	0.099543	0.078674
ss1868721209	13	37693613		0.133672	0.133672	0.133672	0.202046	0.133672	0.133672	0.133672	0.18764	0.12065	0.17927	0.17893	0.10468	0.095666	0.10103
ss1868654150	13	42542155		0.262316	0.285962	0.285962	0.202534	0.273932	0.239901	0.285962	0.15215	0.23224	0.20038	0.059374	0.13089	0.086577	0.23772
**ss1868624501	13	44831795	bl	0.418707	0.48707	0.48707	0.424587	0.353268	0.321081	0.431078	0.17456	0.21136	0.18121	0.17104	0.095377	0.087486	0.16238
ss1868607602	13	44941524		0.328513	0.358783	0.38087	0.167652	0.38087	0.38087	0.38087	0.1628	0.13596	0.24932	0.051987	0.26368	0.27561	0.26027
ss1868693809	13	47877992		0.499712	0.377141	0.189965	0.590704	0.697209	0.536134	0.657965	0.15525	0.11329	0.17067	0.17042	0.22558	0.14986	0.20833
ss1868177892	13	47879458		0.543101	0.577801	0.325287	0.599903	0.68967	0.420298	0.68967	0.17174	0.12339	0.17248	0.17171	0.224	0.090701	0.22058
ss1868474557	13	47903929		0.527782	0.435926	0.208136	0.621473	0.773085	0.472998	0.725946	0.16597	0.11486	0.17138	0.17566	0.25674	0.10511	0.22978
ss1868612932	13	51219134		0.313209	0.337861	0.337861	0.336763	0.29318	0.303974	0.337861	0.17554	0.26888	0.21976	0.15184	0.099268	0.10965	0.25095
ss1868847870	13	51273732		0.480724	0.464157	0.648724	0.318754	0.349834	0.492463	0.572785	0.16438	0.1162	0.18412	0.070886	0.0911	0.14003	0.19992
ss1868337414	13	51655159		0.531682	0.624254	0.708384	0.474753	0.380969	0.431137	0.569423	0.17338	0.16182	0.18768	0.14948	0.092116	0.09611	0.17703
ss1868054235	13	51678746		0.605772	0.65794	0.72807	0.535586	0.476353	0.528831	0.678835	0.18956	0.19684	0.19555	0.16732	0.099329	0.15505	0.22149
ss1868531639	13	51742640		0.352969	0.327773	0.41908	0.262086	0.41908	0.337295	0.41908	0.16451	0.1164	0.27579	0.062763	0.27287	0.098168	0.26679
ss1868652199	13	51976163		0.477456	0.528757	0.686106	0.327922	0.398741	0.491459	0.426587	0.16563	0.12793	0.3531	0.078542	0.094978	0.14741	0.094428
ss1868485053	13	52012445		0.501773	0.594572	0.742809	0.384633	0.345091	0.509726	0.461858	0.16781	0.15151	0.35849	0.10821	0.090912	0.14843	0.10326
ss1868388779	13	52028995		0.532257	0.615217	0.717838	0.456378	0.341855	0.502694	0.521199	0.16669	0.13152	0.18139	0.13872	0.089399	0.11886	0.11572
ss1868599774	13	52029535		0.588652	0.655194	0.794567	0.457272	0.357769	0.675786	0.621143	0.18412	0.18774	0.36112	0.14098	0.090774	0.24552	0.20218
ss1868785025	13	52123990		0.579421	0.642568	0.765705	0.429058	0.451161	0.579343	0.614287	0.18556	0.19386	0.36038	0.13334	0.097127	0.20453	0.2057
ss1868353757	13	52140231		0.519814	0.554118	0.745645	0.429445	0.328177	0.567864	0.49326	0.17001	0.12347	0.26512	0.13588	0.090395	0.19593	0.11514
ss1868134723	13	53030990	bm	0.481494	0.564857	0.564857	0.364834	0.293065	0.625219	0.48264	0.17633	0.20653	0.18163	0.11278	0.090083	0.34348	0.15881
ss1868819872	13	53031721	bm	0.440861	0.564677	0.564677	0.361501	0.238925	0.60701	0.34942	0.15814	0.20004	0.18032	0.10966	0.088239	0.26542	0.085522
ss1868702584	13	53043222	bm	0.480607	0.529469	0.537249	0.393236	0.382276	0.608932	0.410374	0.17061	0.13416	0.17746	0.13331	0.094284	0.24678	0.091763
**ss1868572068	13	53063407	bm	0.455744	0.526587	0.526587	0.2859	0.398153	0.526587	0.516855	0.18631	0.30623	0.32784	0.067276	0.10476	0.31709	0.24685
ss1868642278	13	53472988		0.239263	0.249573	0.249573	0.222044	0.249573	0.249573	0.249573	0.16749	0.19909	0.19151	0.073792	0.21887	0.21808	0.22126
ss1868120467	13	53531143		0.251309	0.267462	0.267462	0.236457	0.267462	0.232031	0.267462	0.16024	0.21705	0.19254	0.087531	0.23063	0.087883	0.23098
ss1868622029	13	53855079	bn	0.519869	0.611812	0.697717	0.281423	0.61949	0.611812	0.311348	0.17566	0.19699	0.30183	0.058361	0.22546	0.23512	0.083593
ss1868836799	13	53863575	bn	0.492172	0.561102	0.561102	0.363571	0.561102	0.470304	0.43596	0.19334	0.31141	0.33701	0.12819	0.29817	0.18922	0.13475
**ss1868286712	13	53947168	bn	0.493216	0.541749	0.560477	0.345212	0.560477	0.541749	0.418527	0.19483	0.2558	0.33654	0.11156	0.29795	0.25632	0.11837
ss1867992159	13	53953349	bn	0.394581	0.458153	0.522505	0.354713	0.406083	0.31817	0.341167	0.14977	0.12911	0.18881	0.11902	0.10589	0.086432	0.087182
ss1868538448	13	53962403	bn	0.432325	0.527145	0.527145	0.320928	0.460853	0.398764	0.381803	0.1779	0.30586	0.3301	0.093364	0.18292	0.1125	0.097908
**ss1868724976	13	55810840		0.358404	0.387479	0.387479	0.270382	0.387479	0.387479	0.354812	0.18318	0.28412	0.252	0.081064	0.26573	0.27901	0.16309
ss1868000305	13	57539714		0.461313	0.586919	0.586919	0.347831	0.303649	0.415561	0.586919	0.17734	0.31447	0.34431	0.099284	0.090159	0.10698	0.29849
ss1868079734	13	64670375		0.496488	0.54052	0.304818	0.365578	0.670088	0.521505	0.566056	0.15231	0.11948	0.1723	0.082377	0.21612	0.13554	0.15779
ss1868766702	13	64671009		0.503529	0.464263	0.278289	0.382094	0.703409	0.651882	0.507122	0.15498	0.1152	0.17163	0.093688	0.22371	0.22712	0.10936
ss1868836214	13	65275497		0.367083	0.41286	0.41286	0.331677	0.391352	0.302609	0.41286	0.17862	0.2871	0.26683	0.12883	0.20126	0.087714	0.26626
ss1868824459	13	66364258		0.276771	0.303905	0.303905	0.307079	0.292039	0.207881	0.303905	0.15799	0.24869	0.2073	0.15212	0.14755	0.081718	0.24341
ss1868824458	13	66364864		0.304245	0.319797	0.319797	0.30741	0.319797	0.274608	0.319797	0.18192	0.25825	0.21182	0.15059	0.25159	0.091798	0.24547
ss1868094396	13	70116014		0.374988	0.405451	0.405451	0.351434	0.405451	0.362853	0.394544	0.18857	0.28791	0.26306	0.13939	0.2693	0.14752	0.22037
ss1868311260	13	70116879		0.380454	0.458404	0.458404	0.340353	0.458404	0.274332	0.333103	0.1685	0.29454	0.30099	0.13186	0.28037	0.084674	0.089933
ss1868311261	13	70119412		0.338591	0.378608	0.378608	0.316467	0.35648	0.35648	0.324784	0.17192	0.2794	0.24618	0.11764	0.17318	0.18663	0.10821
ss1868846727	13	70121367		0.368348	0.420513	0.420513	0.326106	0.399145	0.348474	0.348474	0.17629	0.28903	0.27684	0.11955	0.20541	0.10805	0.11236
**ss1868161617	13	71002063		0.382386	0.424546	0.558376	0.484048	0.336846	0.081454	0.558376	0.133	0.11983	0.33664	0.1766	0.092016	0.077497	0.29297
ss1868404037	13	71003606		0.428556	0.414809	0.571912	0.484048	0.3987	0.19156	0.571912	0.16554	0.11746	0.33999	0.17628	0.099133	0.079246	0.29435
**ss1868656394	13	74995992	bo	0.419554	0.506842	0.526227	0.266263	0.478407	0.30879	0.441698	0.17252	0.24409	0.3278	0.061355	0.20904	0.085137	0.17067
**ss1868678135	13	75054448	bp	0.393681	0.476923	0.476923	0.107506	0.466706	0.476923	0.476923	0.1721	0.2951	0.30984	0.050402	0.2418	0.30304	0.27952
**ss1868816244	13	75131717		0.566375	0.755036	0.816467	0.244671	0.755036	0.647727	0.121483	0.17657	0.26012	0.3651	0.054242	0.24891	0.2279	0.079119
ss1868601406	13	75599987		0.265323	0.290878	0.290878	0.218876	0.290878	0.290878	0.290878	0.15263	0.23724	0.19921	0.057609	0.24245	0.24585	0.23846
ss1868449709	13	75876518		0.276752	0.303972	0.303972	0.252835	0.280555	0.269308	0.303972	0.15693	0.24917	0.20277	0.0792	0.10855	0.094253	0.24301
ss1868497270	13	75924078		0.271095	0.279188	0.279188	0.272443	0.267096	0.267096	0.279188	0.18289	0.22628	0.1958	0.15085	0.1263	0.12145	0.23531
ss1868169819	13	75994478		0.260105	0.268251	0.268251	0.262749	0.268251	0.256061	0.268251	0.17735	0.21912	0.19293	0.13271	0.23063	0.11082	0.22912
ss1868641081	13	76024846		0.245288	0.255537	0.255537	0.253764	0.255537	0.23135	0.255537	0.16882	0.20352	0.19027	0.12753	0.22371	0.09187	0.22609
ss1867999027	13	76039369		0.223997	0.232358	0.232358	0.24234	0.232358	0.219852	0.232358	0.16069	0.18054	0.18582	0.11514	0.20414	0.092746	0.20873
ss1867999028	13	76039558		0.233129	0.239389	0.239389	0.257496	0.239389	0.239389	0.239389	0.17305	0.18598	0.18705	0.12931	0.21122	0.20718	0.21616
ss1867999025	13	76046605		0.233604	0.229485	0.241908	0.253764	0.241908	0.241908	0.241908	0.1682	0.1171	0.18655	0.12727	0.21341	0.20826	0.21552
ss1867944074	13	76052727		0.241172	0.245347	0.245347	0.272443	0.245347	0.245347	0.245347	0.18341	0.19044	0.18939	0.1504	0.21671	0.21711	0.21915
ss1868295417	13	76210459	bq	0.334727	0.396226	0.396226	0.332424	0.332957	0.209428	0.363783	0.15754	0.28247	0.25843	0.1504	0.10345	0.081221	0.17267
ss1868531090	13	76215849	bq	0.317967	0.340715	0.340715	0.344319	0.340715	0.275279	0.340715	0.1788	0.26704	0.2229	0.15534	0.25664	0.089361	0.24965
ss1868095449	13	76240221	bq	0.348447	0.414552	0.414552	0.340027	0.313619	0.244123	0.372251	0.16261	0.28616	0.27385	0.15152	0.095087	0.082249	0.16553
ss1868353942	13	76291542	bq	0.331682	0.370052	0.370052	0.345553	0.358806	0.231137	0.370052	0.17225	0.27679	0.24072	0.15586	0.20574	0.082475	0.25707
ss1868669038	13	76291850	bq	0.3754	0.402418	0.402418	0.333408	0.359722	0.359722	0.391481	0.18935	0.28417	0.26383	0.15003	0.13448	0.1458	0.21994
ss1868286678	13	76305648	bq	0.373744	0.397284	0.397284	0.339445	0.364867	0.354421	0.397284	0.19264	0.28448	0.25915	0.15158	0.15881	0.13762	0.2627
**ss1868848221	13	76458677	bq	0.415281	0.553663	0.553663	0.311651	0.553663	0.294779	0.273643	0.16315	0.31003	0.33526	0.083547	0.29609	0.084332	0.082814
ss1868658081	13	76507021	bq	0.338687	0.393889	0.404803	0.29993	0.312729	0.258796	0.362184	0.15797	0.20191	0.26279	0.11991	0.096224	0.083513	0.15575
ss1868764080	13	76509771	bq	0.349067	0.327661	0.356149	0.319986	0.385966	0.300482	0.396205	0.15569	0.11563	0.17528	0.12866	0.15697	0.08864	0.1956
ss1868439755	13	76519194	bq	0.360177	0.403193	0.413527	0.321301	0.325683	0.316631	0.344208	0.16428	0.14607	0.17949	0.14168	0.094544	0.09011	0.099698
ss1868853479	13	76534147	bq	0.25	0.259762	0.259762	0.297524	0.259762	0.224182	0.259762	0.17219	0.20848	0.1909	0.15989	0.22886	0.08649	0.22725
ss1868136643	13	76548906	bq	0.320079	0.337308	0.337308	0.320012	0.337308	0.314454	0.337308	0.1827	0.26685	0.22267	0.14173	0.25649	0.13962	0.24993
ss1868542099	13	76558403	bq	0.379623	0.394247	0.394247	0.332569	0.383232	0.394247	0.394247	0.20334	0.28393	0.25651	0.14808	0.22197	0.28096	0.26024
ss1868839504	13	76568288	bq	0.403955	0.45641	0.45641	0.288766	0.348874	0.45641	0.395843	0.18301	0.29436	0.29668	0.090794	0.097444	0.29923	0.1595
ss1868191456	13	76583779	bq	0.352633	0.379441	0.326982	0.391498	0.368578	0.29769	0.390492	0.17938	0.19153	0.17463	0.17806	0.18561	0.088152	0.26045
ss1868660963	13	76584018	bq	0.287785	0.314721	0.314721	0.345539	0.314721	0.191804	0.314721	0.16489	0.25412	0.20841	0.1733	0.25035	0.080573	0.24571
ss1868387535	13	76595390	bq	0.399336	0.535775	0.719416	0.262683	0.32411	0.36231	0.157839	0.076335	0.11707	0.17827	0.054225	0.088323	0.085383	0.079304
ss1868358474	13	76674509	bq	0.265205	0.269297	0.269297	0.308197	0.269297	0.269297	0.269297	0.19322	0.21866	0.19335	0.16419	0.23375	0.23656	0.23027
ss1868652013	13	76724688	bq	0.308385	0.321976	0.321976	0.312596	0.310278	0.276848	0.321976	0.18496	0.26279	0.21256	0.1644	0.16754	0.09215	0.24539
ss1868322273	13	76904270	bq	0.299383	0.324278	0.324278	0.31607	0.290073	0.258281	0.301201	0.17101	0.26186	0.21369	0.16725	0.10309	0.086987	0.13172
ss1868376891	13	77889556		0.260263	0.27242	0.27242	0.245746	0.27242	0.27242	0.27242	0.17051	0.21926	0.19533	0.086692	0.23471	0.2376	0.23404
ss1868770196	13	78110273		0.302875	0.336717	0.336717	0.244544	0.27114	0.313853	0.336717	0.164	0.26569	0.21893	0.070491	0.095304	0.14062	0.24813
ss1868185825	13	82117475		0.451244	0.631597	0.695353	0.230497	0.592673	0.286586	0.451872	0.15211	0.2358	0.35452	0.05332	0.21322	0.081844	0.10557
ss1868654936	13	82795785		0.245582	0.259829	0.259829	0.281188	0.247564	0.202489	0.259829	0.15931	0.20733	0.19156	0.16653	0.10919	0.083174	0.22631
ss1868145096	13	83482900		0.617393	0.713264	0.719726	0.485178	0.560686	0.598338	0.598338	0.18604	0.21727	0.1817	0.14862	0.12796	0.19978	0.1761
ss1867939782	13	83577233		0.359351	0.423012	0.423012	0.29102	0.423012	0.423012	0.295372	0.16806	0.29103	0.27783	0.076202	0.27157	0.28791	0.086663
ss1868582119	13	84548982		0.244245	0.256499	0.256499	0.231777	0.256499	0.256499	0.256499	0.16462	0.20698	0.19122	0.076506	0.22505	0.22504	0.22436
**ss1868605438	13	85461302	br	0.418816	0.424433	0.308282	0.469909	0.484123	0.294042	0.565812	0.16127	0.1182	0.17307	0.17066	0.18412	0.083468	0.2943
ss1867981040	13	100018658		0.490815	0.5552	0.721562	0.370131	0.490702	0.577186	0.264537	0.1677	0.13077	0.3566	0.10067	0.11391	0.21741	0.081923
ss1868530889	14	13164009		0.28484	0.296741	0.296741	0.218917	0.296741	0.296741	0.296741	0.18107	0.24352	0.20319	0.067929	0.24455	0.24907	0.23884
**ss1868202163	14	14812965	bs	0.41295	0.444254	0.444254	0.248042	0.444254	0.444254	0.444254	0.19528	0.29308	0.29261	0.061072	0.27895	0.29257	0.27361
**ss1868078201	14	15169686		0.58526	0.68215	0.690265	0.479506	0.690265	0.330548	0.690265	0.19951	0.29024	0.35341	0.15661	0.31533	0.085089	0.31154
ss1868576564	14	16464111		0.253463	0.255537	0.255537	0.245478	0.255537	0.243233	0.255537	0.19822	0.20317	0.19009	0.19504	0.22101	0.10189	0.22471
ss1868171491	14	17394569		0.292333	0.319185	0.319185	0.174076	0.319185	0.319185	0.319185	0.1661	0.2586	0.21332	0.053733	0.25055	0.2572	0.24381
ss1868608228	14	19052161		0.355639	0.393414	0.382391	0.329628	0.371553	0.340138	0.3609	0.17872	0.28384	0.18076	0.13689	0.18569	0.1156	0.16733
ss1868769896	14	23512359		0.478849	0.599319	0.752981	0.217424	0.613599	0.408792	0.285781	0.15599	0.14994	0.36028	0.053037	0.21016	0.091261	0.082156
ss1868841688	14	23555914		0.279343	0.28934	0.28934	0.248128	0.28934	0.265682	0.28934	0.18147	0.23581	0.19627	0.12206	0.24153	0.10009	0.23833
ss1868449486	14	23559862		0.290854	0.298812	0.298812	0.249619	0.298812	0.286899	0.298812	0.18904	0.2442	0.20185	0.12274	0.24805	0.1447	0.23894
**ss1868182623	14	23949580		0.504782	0.641286	0.641286	0.270844	0.590289	0.380368	0.540798	0.1831	0.32217	0.35116	0.058029	0.2338	0.090533	0.20593
ss1868327005	14	24031003		0.488145	0.658744	0.658744	0.320219	0.474392	0.325447	0.512706	0.17467	0.32378	0.3521	0.075253	0.11957	0.084633	0.17283
ss1868117360	14	26101008		0.19472	0.196891	0.196891	0.272563	0.196891	0.196891	0.196891	0.17449	0.14725	0.18409	0.16623	0.16407	0.15182	0.17402
ss1867988033	14	28982665		0.365918	0.485217	0.485217	0.14662	0.485217	0.295155	0.37971	0.14536	0.29965	0.31544	0.051228	0.28515	0.084757	0.11234
ss1868818149	14	29657006		0.172232	0.172232	0.172232	0.203252	0.172232	0.172232	0.172232	0.20789	0.13472	0.18244	0.17898	0.13541	0.11939	0.14255
ss1868286810	14	29673893		0.530165	0.629388	0.707692	0.378158	0.502482	0.438838	0.524266	0.18012	0.22365	0.35673	0.11111	0.12733	0.10154	0.16409
ss1868446081	14	29697269		0.49956	0.630638	0.677259	0.395354	0.32144	0.440242	0.503853	0.17094	0.2232	0.20823	0.12878	0.089494	0.10142	0.14081
ss1868250291	14	29711220		0.493117	0.639316	0.639316	0.395457	0.356881	0.38522	0.514435	0.17894	0.3207	0.3494	0.14139	0.09229	0.092347	0.18384
**ss1868627525	14	34122185		0.295726	0.295726	0.295726	0.358442	0.295726	0.295726	0.295726	0.24956	0.24375	0.20021	0.2252	0.24329	0.24934	0.23825
ss1868674041	14	34168218		0.39052	0.445008	0.445008	0.401491	0.3742	0.276223	0.434482	0.17909	0.29215	0.29101	0.16855	0.11801	0.083768	0.22917
ss1868485685	14	34536802		0.451936	0.577275	0.659829	0.37639	0.409391	0.307148	0.416579	0.15918	0.18903	0.35053	0.11392	0.094979	0.084042	0.094483
ss1868064601	14	34537187		0.44004	0.55804	0.618803	0.339233	0.436041	0.34002	0.383167	0.16119	0.2056	0.3473	0.091989	0.106	0.086142	0.089336
ss1868485686	14	34538127		0.46512	0.584103	0.62735	0.378496	0.453567	0.371252	0.445824	0.17077	0.23929	0.34778	0.11642	0.11213	0.091241	0.11798
ss1868758182	14	34917750		0.200352	0.200352	0.200352	0.308943	0.200352	0.200352	0.200352	0.21827	0.14851	0.18338	0.21358	0.16925	0.15602	0.1772
ss1868268915	14	36062356		0.546401	0.599885	0.809847	0.383498	0.679911	0.342906	0.445832	0.17241	0.1333	0.36509	0.09967	0.22133	0.084438	0.089951
ss1868124829	14	36063075		0.53106	0.565793	0.803723	0.365065	0.686344	0.311308	0.456325	0.17044	0.1234	0.36387	0.085884	0.22611	0.083862	0.091792
ss1868315264	14	36143163		0.61762	0.818951	0.818951	0.339099	0.812116	0.332128	0.565866	0.18888	0.34204	0.36608	0.071558	0.29687	0.082858	0.16004
ss1867968814	14	36554988		0.35911	0.424448	0.424448	0.147402	0.424448	0.403153	0.424448	0.16731	0.28853	0.27826	0.051383	0.27364	0.21694	0.26796
ss1868512486	14	36813512		0.411937	0.535624	0.589438	0.238404	0.467176	0.364352	0.33489	0.15087	0.19862	0.34351	0.054948	0.1425	0.090802	0.085796
**ss1868616369	14	37009419		0.731031	0.735543	0.936672	0.598444	0.785704	0.668826	0.641092	0.20133	0.18066	0.34275	0.162	0.22997	0.2313	0.17436
ss1868493034	14	37054105		0.519313	0.641766	0.641766	0.474478	0.432089	0.359753	0.549464	0.18805	0.32114	0.34838	0.16634	0.10134	0.087039	0.20768
ss1868360314	14	37073015		0.721391	0.728427	0.923045	0.553748	0.771619	0.690669	0.620645	0.19557	0.16599	0.28969	0.15532	0.22373	0.24228	0.1541
ss1868014367	14	37074252		0.673649	0.681505	0.798444	0.531805	0.681505	0.62092	0.681505	0.20699	0.21104	0.32691	0.16461	0.22487	0.2187	0.2195
ss1868850766	14	37106895		0.552287	0.5981	0.713799	0.368845	0.659118	0.509785	0.538773	0.18552	0.17285	0.35574	0.094937	0.23787	0.1557	0.17346
ss1868134250	14	37119509		0.456721	0.498411	0.700546	0.359894	0.498411	0.343167	0.408484	0.15194	0.11969	0.26523	0.088375	0.11993	0.085004	0.089374
ss1868258568	14	37333070		0.524399	0.433753	0.836489	0.326687	0.737305	0.500962	0.305334	0.16384	0.11411	0.36612	0.064824	0.23445	0.11802	0.082063
ss1868290760	14	37371156		0.564157	0.575612	0.801085	0.41184	0.621046	0.406684	0.530788	0.1767	0.12471	0.29182	0.11861	0.1867	0.089309	0.12761
ss1868496357	14	37376563		0.658558	0.681859	0.822828	0.421855	0.755222	0.675247	0.545298	0.19938	0.19905	0.36455	0.12671	0.24617	0.24046	0.14038
ss1868459647	14	37833126		0.255301	0.26943	0.26943	0.244359	0.26943	0.26943	0.26943	0.16471	0.21801	0.19266	0.083581	0.23193	0.2366	0.2299
ss1868802564	14	53135035		0.345985	0.371817	0.371817	0.194698	0.371817	0.371817	0.371817	0.18494	0.27754	0.24094	0.054913	0.26246	0.27571	0.25673
ss1867992120	14	53175510		0.351407	0.435626	0.435626	0.116189	0.435626	0.435626	0.317688	0.15359	0.28962	0.28776	0.051235	0.2771	0.29522	0.08915
ss1867968163	14	53493833		0.359515	0.474957	0.474957	0.19325	0.424935	0.35088	0.342137	0.1442	0.29711	0.30944	0.053031	0.17783	0.096356	0.090944
ss1868775257	14	53741617		0.187974	0.190153	0.190153	0.226388	0.190153	0.190153	0.190153	0.17035	0.14148	0.18287	0.14047	0.15417	0.14208	0.16439
ss1868356380	14	54169011	bt	0.396781	0.406893	0.43824	0.363882	0.43824	0.386707	0.39673	0.18715	0.14797	0.28689	0.14819	0.27747	0.15741	0.1834
ss1867939342	14	54296677	bt	0.398546	0.453275	0.463621	0.393123	0.422978	0.329938	0.384302	0.17705	0.24364	0.30182	0.15598	0.18877	0.090581	0.13139
ss1868082409	14	54314450	bt	0.430162	0.413942	0.473684	0.391507	0.473684	0.433391	0.433391	0.19111	0.12608	0.30437	0.15417	0.28168	0.20733	0.20244
ss1868030903	14	54320886	bt	0.429534	0.448385	0.497453	0.394287	0.457996	0.332679	0.467708	0.18218	0.14765	0.31915	0.1551	0.21036	0.088974	0.21754
**ss1868094336	14	54325655	bt	0.439958	0.448145	0.478411	0.366685	0.468209	0.468209	0.409376	0.19611	0.18266	0.31142	0.14864	0.24089	0.25006	0.15987
ss1868780783	14	54326219	bt	0.407026	0.410402	0.461005	0.406016	0.430268	0.381536	0.391034	0.18336	0.12968	0.30043	0.16296	0.20763	0.12533	0.14389
ss1868377119	14	54329993	bt	0.444912	0.444865	0.494078	0.391471	0.494078	0.435333	0.425905	0.19192	0.14804	0.31536	0.15585	0.2875	0.19137	0.17182
ss1868564200	14	54331763	bt	0.445478	0.461953	0.482173	0.388728	0.482173	0.452009	0.432455	0.1995	0.21676	0.3105	0.15319	0.28332	0.22497	0.19347
ss1868404185	14	54493586		0.432593	0.519186	0.62906	0.264984	0.447784	0.358967	0.402433	0.15268	0.13883	0.34764	0.057479	0.10905	0.088162	0.091979
ss1868350629	14	54578975	bu	0.344404	0.359455	0.359455	0.429081	0.359455	0.315411	0.359455	0.19188	0.27504	0.23561	0.18142	0.2612	0.10707	0.25464
ss1868350031	14	54642887	bu	0.371239	0.428088	0.428088	0.421581	0.283358	0.337285	0.428088	0.17442	0.29087	0.28244	0.16729	0.091	0.096964	0.26728
ss1868819811	14	54648079	bu	0.410618	0.473595	0.473595	0.44122	0.274808	0.394862	0.473595	0.18097	0.29782	0.30451	0.1717	0.089374	0.13572	0.27661
**ss1868819810	14	54648128	bu	0.451591	0.478559	0.478559	0.435876	0.400122	0.478559	0.478559	0.20512	0.297	0.30979	0.1717	0.12902	0.30855	0.27899
ss1868666419	14	54648154	bu	0.415089	0.483761	0.483761	0.432844	0.28572	0.378145	0.483761	0.179	0.29894	0.31279	0.16737	0.090814	0.10861	0.27893
ss1867958529	14	54648306	bu	0.38066	0.495652	0.495652	0.410598	0.180154	0.32253	0.436987	0.1553	0.30127	0.3194	0.16459	0.087449	0.087338	0.18906
ss1868346341	14	54687634	bu	0.345319	0.386712	0.386712	0.380342	0.248437	0.386712	0.386712	0.17278	0.28335	0.25249	0.15795	0.089707	0.27789	0.26088
ss1868816047	14	54688673	bu	0.350824	0.362162	0.362162	0.313865	0.362162	0.362162	0.362162	0.19956	0.27682	0.2336	0.14096	0.26246	0.27199	0.25496
ss1868411629	14	54693492	bu	0.362987	0.432709	0.432709	0.402196	0.156016	0.422063	0.432709	0.16616	0.28995	0.28406	0.16688	0.087209	0.23802	0.26718
ss1868811301	14	54711208	bu	0.358575	0.434635	0.434635	0.402342	0.128514	0.434635	0.434635	0.16066	0.29138	0.28445	0.16698	0.086451	0.29397	0.26949
ss1868843012	14	54734141	bu	0.352694	0.397284	0.397284	0.337296	0.386297	0.344152	0.304821	0.17387	0.28514	0.2581	0.14017	0.2227	0.12091	0.089394
ss1867975390	14	54813846	bu	0.555734	0.633731	0.633731	0.535074	0.508194	0.430279	0.573903	0.203	0.32127	0.3477	0.19086	0.16653	0.1095	0.22323
ss1868849868	14	55024301	bu	0.323165	0.345826	0.345826	0.37562	0.31213	0.290859	0.345826	0.18156	0.27046	0.22655	0.17039	0.11423	0.093715	0.24871
ss1868060985	14	55342583	bv	0.351407	0.391587	0.44293	0.235696	0.44293	0.28226	0.316557	0.15066	0.12494	0.29229	0.057713	0.27581	0.084494	0.088263
ss1868278228	14	55344517	bv	0.43129	0.470086	0.470086	0.240714	0.470086	0.459802	0.449638	0.19358	0.29763	0.30645	0.058599	0.28241	0.24723	0.2214
**ss1868677539	14	55372440	bv	0.433813	0.494078	0.494078	0.277774	0.494078	0.425905	0.444865	0.18532	0.30068	0.31775	0.067114	0.28663	0.17254	0.19943
ss1868369413	14	55393662	bv	0.400496	0.431915	0.462609	0.267004	0.462609	0.421932	0.383233	0.17905	0.16628	0.30177	0.064219	0.27867	0.20482	0.12993
ss1868568792	14	58119464		0.512239	0.444478	0.678744	0.354408	0.256404	0.665272	0.658554	0.16098	0.11479	0.1809	0.079216	0.088192	0.23733	0.21284
**ss1868053977	14	60654079		0.589072	0.595113	0.595113	0.459229	0.595113	0.577054	0.595113	0.25985	0.31471	0.34317	0.19958	0.30413	0.26565	0.29677
ss1868193146	14	60664307	bw	0.439834	0.524412	0.524412	0.313704	0.330004	0.43079	0.524412	0.18074	0.30691	0.32877	0.09101	0.092904	0.1524	0.28496
ss1868344550	14	60670209	bw	0.423879	0.593482	0.593482	0.261047	0.325143	0.325143	0.447029	0.15713	0.31482	0.34309	0.057888	0.091197	0.085397	0.13252
ss1868026408	14	61114862	bx	0.240666	0.252971	0.252971	0.274884	0.252971	0.228746	0.252971	0.16054	0.20164	0.18903	0.13157	0.22273	0.089777	0.22234
ss1868006765	14	61122933	bx	0.282011	0.29202	0.29202	0.263428	0.29202	0.29202	0.29202	0.1832	0.23926	0.20215	0.11202	0.24294	0.24572	0.23845
ss1868818758	14	61127391	bx	0.24525	0.255499	0.255499	0.268123	0.255499	0.255499	0.255499	0.1699	0.20323	0.18948	0.11986	0.22288	0.22563	0.22377
ss1868681274	14	61143304	bx	0.413924	0.446701	0.446701	0.338824	0.425816	0.356983	0.446701	0.19459	0.29318	0.29033	0.14662	0.2182	0.10591	0.27112
**ss1868786884	14	61143589	bx	0.481876	0.512777	0.50291	0.335255	0.473866	0.454968	0.512777	0.20962	0.30487	0.1972	0.14413	0.21603	0.20466	0.28389
**ss1868601181	14	64759806	by	0.400378	0.519793	0.519793	0.389786	0.250848	0.317102	0.453076	0.1631	0.30394	0.32569	0.14907	0.088974	0.086326	0.18953
ss1868347098	14	64767063	by	0.326483	0.371817	0.371817	0.371692	0.338756	0.192399	0.349568	0.16611	0.27869	0.24213	0.19083	0.13497	0.08075	0.18183
ss1868664369	14	64769625	by	0.303602	0.303602	0.303602	0.362924	0.303602	0.303602	0.303602	0.25403	0.24761	0.20567	0.22784	0.24621	0.25627	0.24021
ss1868347099	14	64769932	by	0.347596	0.37691	0.37691	0.3665	0.354752	0.246916	0.37691	0.18134	0.27879	0.24575	0.19185	0.17284	0.083333	0.25848
ss1868616514	14	64968402	by	0.3275	0.368331	0.379487	0.330605	0.224079	0.357376	0.368331	0.16056	0.17842	0.24679	0.13868	0.089344	0.18571	0.21449
ss1868533640	14	64968668	by	0.338312	0.374787	0.374787	0.333753	0.262599	0.374787	0.374787	0.17394	0.27865	0.24336	0.1432	0.09104	0.27719	0.25797
ss1868831591	14	64986767	by	0.255301	0.267462	0.267462	0.237012	0.267462	0.255264	0.267462	0.16926	0.21742	0.19272	0.089049	0.23277	0.11267	0.23025
ss1868347287	14	65001653	by	0.212224	0.212224	0.212224	0.25964	0.212224	0.212224	0.212224	0.22416	0.1616	0.18582	0.19955	0.18062	0.17325	0.1919
ss1868673872	14	65050880	by	0.248044	0.262267	0.262267	0.289003	0.262267	0.184671	0.262267	0.16043	0.21109	0.19105	0.20722	0.22911	0.081068	0.22747
ss1867988986	14	65081448	by	0.175695	0.177893	0.177893	0.255937	0.177893	0.164943	0.177893	0.15936	0.13521	0.18253	0.19828	0.13929	0.08508	0.14545
ss1868566103	14	67070623		0.263106	0.279232	0.279232	0.268829	0.279232	0.279232	0.279232	0.16626	0.22886	0.19627	0.091911	0.23837	0.24006	0.23671
ss1868504387	14	73349439		0.457033	0.550358	0.886559	0.188676	0.353054	0.517135	0.195185	0.1032	0.11781	0.25152	0.05153	0.089712	0.12067	0.07969
ss1868353608	14	79081836		0.550086	0.64254	0.733446	0.322528	0.377476	0.627684	0.561963	0.18261	0.21681	0.35872	0.07232	0.092069	0.23697	0.18543
ss1868286850	14	79923929		0.349608	0.385787	0.385787	0.238539	0.385787	0.353077	0.385787	0.17933	0.28274	0.25192	0.05941	0.26291	0.15868	0.26062
**ss1868507075	14	80079011		0.642251	0.745819	0.781726	0.46101	0.703158	0.558	0.585105	0.20123	0.26991	0.36316	0.14841	0.23686	0.18213	0.18582
ss1868296912	14	80191841		0.251565	0.259762	0.259762	0.312376	0.259762	0.259762	0.259762	0.17732	0.2089	0.19014	0.15294	0.22762	0.2264	0.22687
ss1868380142	14	80303060		0.461855	0.543601	0.679117	0.379904	0.543601	0.330046	0.383432	0.16284	0.13739	0.35111	0.10629	0.17864	0.085899	0.08774
ss1868497201	14	81142400		0.41799	0.539885	0.601709	0.212207	0.416556	0.320405	0.522709	0.15231	0.1906	0.34513	0.053688	0.10121	0.08605	0.20631
ss1868592314	14	81850316		0.58892	0.822575	0.848696	0.427	0.487349	0.481279	0.427226	0.17856	0.28314	0.36617	0.1211	0.098697	0.10698	0.086396
ss1868401780	14	81988725		0.305556	0.332162	0.332162	0.278163	0.332162	0.332162	0.332162	0.17314	0.26831	0.21689	0.083833	0.25408	0.26162	0.24739
**ss1868177889	14	82333794		0.339314	0.359932	0.359932	0.295177	0.359932	0.359932	0.359932	0.18752	0.27447	0.23314	0.10769	0.26116	0.27136	0.25254
ss1868500937	14	82775258		0.302501	0.331023	0.331023	0.328216	0.265251	0.331023	0.308061	0.16875	0.26489	0.2169	0.14729	0.09201	0.2651	0.1418
ss1868086215	15	4352264		0.424699	0.430284	0.453578	0.308681	0.620513	0.399973	0.363316	0.15216	0.11686	0.17531	0.069512	0.3069	0.095402	0.08732
**ss1867968666	15	5513200	bz	0.392023	0.473773	0.473773	0.236976	0.349605	0.473773	0.358464	0.17274	0.29959	0.30455	0.056718	0.098136	0.30491	0.098114
ss1868163289	15	22562476		0.312493	0.36163	0.36163	0.24325	0.296964	0.36163	0.36163	0.15538	0.27554	0.23543	0.059031	0.096781	0.27193	0.25646
ss1867967643	15	31878461		0.160744	0.160744	0.160744	0.209719	0.160744	0.160744	0.160744	0.20262	0.12759	0.18029	0.18256	0.12196	0.11058	0.12997
ss1868504683	15	34963964		0.231281	0.23339	0.23339	0.29543	0.23339	0.23339	0.23339	0.18965	0.17929	0.18634	0.17092	0.20679	0.20114	0.21193
ss1867977577	15	37976079		0.516383	0.491816	0.59354	0.321667	0.728093	0.621375	0.339503	0.16833	0.11748	0.17781	0.066781	0.2545	0.22671	0.084259
ss1868753422	15	40840059	ca	0.297364	0.321741	0.333333	0.188179	0.333333	0.321741	0.333333	0.15952	0.13887	0.2178	0.053706	0.25509	0.18521	0.24783
**ss1868341763	15	40916691	ca	0.445755	0.539763	0.539763	0.230926	0.447301	0.520637	0.395667	0.18184	0.30702	0.33371	0.056035	0.14701	0.25183	0.10518
**ss1868302138	15	41862662	cb	0.430203	0.467991	0.53186	0.404382	0.476891	0.277437	0.450416	0.17105	0.13294	0.18892	0.15082	0.18634	0.083694	0.16257
ss1868475923	15	42139740	cb	0.468771	0.493908	0.501701	0.388502	0.549355	0.411123	0.463174	0.16936	0.12141	0.17596	0.12562	0.20379	0.096418	0.12585
ss1867928096	15	42183692	cb	0.472576	0.490957	0.498841	0.293909	0.630976	0.555287	0.385545	0.17218	0.12201	0.17682	0.064138	0.27034	0.2266	0.088786
ss1868630314	15	48646730	cc	0.345173	0.362098	0.362098	0.396419	0.350777	0.277606	0.362098	0.19235	0.27581	0.23354	0.23559	0.20364	0.087846	0.25554
**ss1868525050	15	48674454	cc	0.465077	0.465077	0.465077	0.457364	0.465077	0.465077	0.465077	0.29048	0.29507	0.30047	0.25026	0.27971	0.3012	0.27681
ss1868556021	15	48718766	cc	0.577122	0.599653	0.599653	0.437021	0.599653	0.599653	0.599653	0.23266	0.31675	0.3442	0.16172	0.3022	0.33564	0.29941
ss1868009409	15	48830931	cc	0.471171	0.500846	0.500846	0.462916	0.461509	0.370135	0.500846	0.20858	0.30235	0.32212	0.25012	0.20914	0.099251	0.28209
ss1868474148	15	52509955	cd	0.401641	0.517767	0.517767	0.274553	0.284532	0.354881	0.49822	0.16354	0.3044	0.32731	0.064054	0.090604	0.092705	0.23187
**ss1868732897	15	52839625	cd	0.448171	0.497648	0.526587	0.244819	0.381189	0.526587	0.526587	0.1825	0.21835	0.3293	0.05665	0.098508	0.31754	0.28566
ss1868748977	15	56117437		0.359626	0.453469	0.453469	0.213138	0.453469	0.182461	0.453469	0.15286	0.29408	0.29402	0.054639	0.27945	0.079516	0.27415
ss1868273222	15	59153192		0.503913	0.598321	0.624115	0.312242	0.363801	0.466063	0.5919	0.15594	0.12833	0.17741	0.062004	0.09121	0.099902	0.17805
ss1868312345	15	60040140		0.521905	0.641397	0.82735	0.198806	0.298153	0.746836	0.379008	0.16203	0.1537	0.36565	0.052415	0.088613	0.26746	0.085164
**ss1868781975	15	60041935		0.565524	0.778559	0.778559	0.19488	0.435578	0.778559	0.422841	0.18163	0.33891	0.36232	0.052409	0.095153	0.3898	0.089564
ss1868312346	15	60047537		0.477366	0.646116	0.729915	0.168964	0.373027	0.623718	0.328846	0.16008	0.22832	0.35818	0.051823	0.091435	0.23642	0.083088
ss1868452027	15	60056166		0.555117	0.723141	0.787086	0.201116	0.4596	0.737265	0.415215	0.17729	0.25695	0.36241	0.052247	0.097352	0.27577	0.088198
ss1868797852	15	63840121		0.521678	0.653084	0.838147	0.388433	0.193715	0.57074	0.477941	0.15336	0.13793	0.22225	0.085976	0.08663	0.16343	0.091945
ss1868081541	15	63856974		0.478626	0.577663	0.746664	0.325265	0.280055	0.503479	0.438174	0.15386	0.13019	0.24084	0.066746	0.088481	0.13236	0.090498
ss1868596086	15	76961619		0.48439	0.513618	0.631742	0.298108	0.646	0.219379	0.610489	0.15648	0.11959	0.17896	0.059324	0.22091	0.079705	0.20661
ss1868644074	15	91833792		0.350993	0.425894	0.425894	0.097117	0.425894	0.38397	0.344469	0.16019	0.29077	0.2785	0.050125	0.27434	0.17056	0.10319
ss1868013874	16	16843512	ce	0.323786	0.384095	0.384095	0.205866	0.330471	0.351343	0.384095	0.15234	0.28022	0.24969	0.054633	0.10705	0.15643	0.25981
**ss1868334810	16	16929834	ce	0.420869	0.519311	0.519311	0.24739	0.538462	0.437086	0.270994	0.16898	0.24914	0.18687	0.057158	0.29415	0.1538	0.082742
**ss1868051054	16	42025831	cf	0.453885	0.475398	0.549372	0.196128	0.549372	0.549372	0.484382	0.18074	0.14235	0.33597	0.052392	0.29545	0.32749	0.20212
ss1868006126	16	53032957		0.132428	0.132428	0.132428	0.200514	0.132428	0.132428	0.132428	0.18498	0.12154	0.17876	0.18183	0.1038	0.095406	0.10271
ss1868367579	16	57873518		0.481581	0.577558	0.637168	0.24834	0.333666	0.560912	0.480361	0.17501	0.21669	0.34912	0.055814	0.091454	0.23122	0.14829
ss1868328068	16	64228526		0.240959	0.251273	0.251273	0.184442	0.251273	0.251273	0.251273	0.16761	0.19867	0.18919	0.058098	0.2201	0.22089	0.22272
ss1868758861	16	65850665		0.542117	0.560815	0.368494	0.440527	0.666667	0.53725	0.63347	0.19147	0.16059	0.17349	0.15582	0.31548	0.20528	0.24373
ss1868114123	16	66226520		0.241555	0.253833	0.253833	0.234438	0.253833	0.253833	0.253833	0.16229	0.20058	0.1884	0.07912	0.22201	0.22444	0.22393
ss1868534630	16	68102740		0.339031	0.351717	0.362719	0.312143	0.373928	0.309743	0.373928	0.17574	0.13388	0.18012	0.12178	0.26433	0.095448	0.25858
**ss1868148246	16	68122539		0.341061	0.33727	0.33727	0.372314	0.348718	0.348718	0.348718	0.20342	0.15266	0.17921	0.17759	0.2586	0.26796	0.25213
ss1867975330	16	68197225		0.373172	0.447323	0.426451	0.378363	0.38633	0.210124	0.436819	0.16879	0.29243	0.18087	0.1595	0.13285	0.080868	0.22891
ss1868472991	16	68356248		0.350434	0.359932	0.359932	0.364419	0.359932	0.34859	0.34859	0.20009	0.27485	0.23646	0.17065	0.25989	0.20803	0.20742
ss1868343965	16	68358095		0.660388	0.676054	0.707689	0.533399	0.752256	0.625815	0.638329	0.19376	0.17186	0.1802	0.1589	0.23712	0.21456	0.19762
ss1868749944	16	68993771	cg	0.330465	0.34753	0.34753	0.282113	0.34753	0.34753	0.34753	0.18898	0.2692	0.2261	0.10474	0.25643	0.26818	0.25065
**ss1868360113	16	68995251	cg	0.417203	0.445026	0.445026	0.401287	0.445026	0.364649	0.445026	0.19887	0.29177	0.2919	0.16363	0.27813	0.11365	0.27272
ss1868161256	16	69018248	cg	0.353842	0.358974	0.411559	0.366907	0.339088	0.339088	0.34895	0.16922	0.11982	0.26967	0.15499	0.1024	0.10352	0.11828
ss1868726515	16	69330922		0.387687	0.420883	0.395427	0.300602	0.483103	0.354634	0.455955	0.1456	0.11989	0.17601	0.069006	0.20293	0.090877	0.17701
ss1868094047	16	69758039		0.29056	0.317487	0.317487	0.266986	0.305747	0.283126	0.283126	0.16709	0.26113	0.20894	0.10077	0.16546	0.099083	0.10261
ss1868294687	16	69867109		0.273772	0.291595	0.291595	0.249948	0.291595	0.291595	0.291595	0.16919	0.23762	0.19912	0.07843	0.24283	0.24766	0.23971
**ss1868121912	16	71018989	ch	0.444568	0.545299	0.516883	0.390535	0.401766	0.480067	0.385229	0.17851	0.30675	0.18362	0.14246	0.1025	0.21098	0.097388
ss1868812531	16	77002286		0.301495	0.326352	0.326352	0.296524	0.326352	0.326352	0.326352	0.17253	0.26229	0.21607	0.099628	0.25277	0.26018	0.24683
**ss1868047413	16	81947899		0.349266	0.437819	0.437819	0.385843	0.276828	0.207512	0.427223	0.15214	0.28888	0.2871	0.15849	0.090303	0.080488	0.22679
ss1868290393	17	4567272		0.318222	0.337391	0.337391	0.295674	0.325837	0.271839	0.325837	0.18079	0.26725	0.22215	0.16117	0.18336	0.088698	0.1928
ss1868184329	17	5034551		0.527652	0.616012	0.893039	0.336559	0.356057	0.699481	0.236881	0.15864	0.12416	0.37003	0.063623	0.089463	0.23969	0.080862
ss1868393925	17	8648390		0.126496	0.126496	0.126496	0.192208	0.126496	0.126496	0.126496	0.18305	0.12007	0.17879	0.17631	0.10004	0.093374	0.098133
ss1868410883	17	15493320		0.347869	0.28832	0.336173	0.308569	0.399312	0.399312	0.366948	0.16935	0.11418	0.17439	0.12545	0.26775	0.28105	0.17628
ss1868258286	17	19207551		0.43175	0.412695	0.358065	0.433425	0.513928	0.38107	0.549735	0.16572	0.11763	0.17385	0.15355	0.21132	0.094205	0.23418
ss1867989680	17	23874561		0.180254	0.182444	0.182444	0.231453	0.182444	0.182444	0.182444	0.16546	0.13831	0.18237	0.14571	0.14459	0.13379	0.15387
**ss1868854112	17	26953835		0.374999	0.466893	0.466893	0.172013	0.466893	0.466893	0.416534	0.16227	0.2965	0.30289	0.052005	0.28133	0.30285	0.18289
ss1868317849	17	31044961		0.586234	0.528165	0.806911	0.371729	0.540712	0.675138	0.466205	0.18026	0.11821	0.27475	0.094844	0.11782	0.23689	0.09248
ss1868600527	17	36816800		0.358512	0.32424	0.422636	0.262613	0.391598	0.433276	0.352249	0.16321	0.11591	0.18526	0.064486	0.1617	0.29327	0.10747
ss1868569162	17	46498473		0.452594	0.5427	0.704584	0.243694	0.354465	0.310015	0.5427	0.15133	0.1309	0.35683	0.054864	0.091026	0.08285	0.18304
ss1868468283	17	50039337		0.283816	0.295726	0.295726	0.340311	0.295726	0.272173	0.295726	0.1803	0.24321	0.20076	0.16142	0.24411	0.10361	0.23781
**ss1868486633	17	50833045	ci	0.40823	0.383173	0.505639	0.266766	0.442474	0.37502	0.514974	0.15879	0.11608	0.18191	0.059866	0.1413	0.094862	0.22679
ss1868756317	17	53844697		0.514647	0.290868	0.201391	0.453062	0.800604	0.500518	0.800604	0.15211	0.11136	0.17088	0.13619	0.24675	0.11029	0.24102
ss1868035047	17	53863302		0.524147	0.442949	0.316252	0.458429	0.740532	0.430473	0.803109	0.16639	0.11485	0.17264	0.13781	0.24524	0.093565	0.32498
ss1868181074	17	55168395		0.221984	0.224109	0.224109	0.324974	0.224109	0.224109	0.224109	0.18726	0.17026	0.18681	0.17925	0.1944	0.18915	0.2015
ss1868532290	18	1605201		0.394321	0.345672	0.158501	0.236472	0.64009	0.612525	0.313659	0.071376	0.11169	0.16956	0.052169	0.15709	0.19923	0.081667
ss1868544727	18	6951589		0.360752	0.442735	0.442735	0.252786	0.391384	0.316349	0.381528	0.16005	0.2946	0.29006	0.059087	0.14808	0.088569	0.14569
ss1868854566	18	13159866		0.479107	0.472283	0.485695	0.398043	0.439186	0.374972	0.624704	0.15734	0.11683	0.1748	0.12498	0.094853	0.087697	0.21342
ss1868212334	18	13824139	cj	0.320788	0.383016	0.383016	0.415514	0.360968	0.146963	0.383016	0.15101	0.28314	0.25016	0.17034	0.1781	0.07896	0.25853
**ss1868629600	18	13865314	cj	0.623469	0.644506	0.652991	0.608807	0.652991	0.553679	0.652991	0.23521	0.28288	0.34934	0.20328	0.3108	0.22263	0.30648
ss1868077342	18	13874977	cj	0.451138	0.472915	0.481786	0.545152	0.49073	0.241841	0.555366	0.17805	0.13503	0.17778	0.19732	0.20052	0.081105	0.29237
ss1867968432	18	13881789	cj	0.446803	0.481928	0.481928	0.557992	0.481928	0.332524	0.481928	0.1999	0.29867	0.31057	0.20205	0.28389	0.089984	0.27687
ss1868761043	18	13882458	cj	0.359572	0.441739	0.441739	0.508584	0.380487	0.140604	0.441739	0.15943	0.29285	0.28912	0.19007	0.12804	0.078653	0.27202
ss1868288273	18	13893250	cj	0.556931	0.533858	0.56857	0.591131	0.551107	0.542456	0.595162	0.21228	0.17545	0.18591	0.20509	0.22718	0.23104	0.25937
ss1868758159	18	13894295	cj	0.498684	0.507833	0.554404	0.557958	0.535559	0.355428	0.554404	0.1985	0.19009	0.33596	0.20121	0.24305	0.090624	0.29009
ss1868555339	18	13932102	cj	0.553296	0.578883	0.613302	0.557777	0.572051	0.322046	0.690458	0.18113	0.1295	0.17812	0.16955	0.16418	0.083273	0.22882
ss1868126228	18	22359619		0.174473	0.176672	0.176672	0.219321	0.176672	0.176672	0.163713	0.1593	0.13285	0.18115	0.18742	0.13943	0.12516	0.084412
**ss1868552487	18	23347293		0.505839	0.684838	0.684838	0.464393	0.095523	0.636263	0.580985	0.1754	0.32738	0.35457	0.15676	0.086096	0.25439	0.20983
**ss1868311714	18	24221747	ck	0.443218	0.416665	0.378883	0.369691	0.481855	0.368128	0.58588	0.092728	0.11305	0.17262	0.073901	0.093867	0.087081	0.13093
ss1868285046	18	24254683	ck	0.514635	0.523697	0.392577	0.28017	0.69207	0.496729	0.765112	0.16944	0.12026	0.17322	0.055508	0.23807	0.12979	0.3215
ss1868152380	18	24265349	ck	0.514327	0.529259	0.686542	0.406279	0.470021	0.441265	0.590668	0.17959	0.12768	0.35433	0.12895	0.11062	0.10536	0.2138
ss1868288821	18	24709717		0.473246	0.392864	0.663837	0.161946	0.457876	0.597789	0.510785	0.16735	0.1152	0.35108	0.051622	0.10814	0.24169	0.16987
ss1868023667	18	27033451	cl	0.479835	0.565994	0.754653	0.269952	0.317455	0.644288	0.305525	0.15677	0.12972	0.35717	0.056558	0.089451	0.23995	0.082846
**ss1868129391	18	27149646	cl	0.502754	0.565365	0.565365	0.360868	0.565365	0.423937	0.519284	0.19738	0.31005	0.33692	0.12735	0.29902	0.12223	0.21905
ss1868462263	18	27422193	cl	0.477449	0.636929	0.692967	0.458057	0.277682	0.574625	0.302189	0.16675	0.24532	0.354	0.15012	0.088836	0.22035	0.083566
**ss1867942948	18	28220350	cm	0.400522	0.397508	0.347034	0.28647	0.451257	0.518072	0.315214	0.16359	0.11862	0.17414	0.088948	0.17511	0.31499	0.085654
ss1868657483	18	28292034	cm	0.260303	0.27242	0.27242	0.287344	0.27242	0.237087	0.27242	0.17253	0.22217	0.19207	0.14776	0.23477	0.087719	0.2327
ss1868239783	18	28307189	cm	0.281218	0.304569	0.304569	0.286796	0.304569	0.218086	0.304569	0.16415	0.25011	0.20538	0.1415	0.25045	0.083151	0.2436
ss1868651953	18	28361578	cm	0.399691	0.481865	0.481865	0.358908	0.367162	0.307578	0.403627	0.17328	0.29855	0.31224	0.14306	0.098869	0.085313	0.1476
**ss1868089757	18	53602543	cn	0.433061	0.529204	0.529204	0.420175	0.43594	0.312067	0.42708	0.17656	0.30781	0.33093	0.15573	0.14024	0.08587	0.14521
ss1868551319	18	53612162		0.17267	0.174873	0.174873	0.226388	0.174873	0.174873	0.174873	0.15587	0.13544	0.18077	0.1406	0.13648	0.1233	0.14348
ss1868180956	18	54126409		0.452605	0.567246	0.585492	0.439925	0.374996	0.268128	0.479614	0.17458	0.25943	0.34144	0.1639	0.095599	0.082495	0.17726
ss1868480621	18	56046475		0.284056	0.294017	0.294017	0.288312	0.270436	0.259135	0.294017	0.18258	0.24251	0.20078	0.20683	0.1019	0.093195	0.23796
**ss1868715887	18	56287845	co	0.393723	0.551607	0.551607	0.291284	0.171165	0.306983	0.551607	0.14688	0.30925	0.33793	0.071466	0.0876	0.084155	0.29039
ss1868288592	18	56367990	co	0.550419	0.774958	0.774958	0.257838	0.380454	0.58367	0.456631	0.17787	0.33503	0.36299	0.056016	0.091513	0.20403	0.093731
ss1868302047	18	59067910		0.463327	0.527573	0.671795	0.183385	0.582326	0.35429	0.459856	0.16513	0.13119	0.35471	0.052274	0.21724	0.087233	0.11664
**ss1868299689	18	66384983	cp	0.416409	0.492386	0.492386	0.245654	0.492386	0.492386	0.492386	0.17951	0.29987	0.31728	0.054982	0.28709	0.30728	0.28224
ss1868188465	19	4923785	cq	0.421599	0.531645	0.549954	0.298118	0.427441	0.363506	0.419204	0.16421	0.2228	0.1923	0.067179	0.1131	0.091442	0.11648
ss1868826117	19	5226647		0.524186	0.542523	0.776984	0.28973	0.542523	0.57652	0.430335	0.14979	0.11806	0.18307	0.053707	0.10394	0.17331	0.086895
ss1868522216	19	11417262		0.365596	0.444444	0.444444	0.255962	0.403144	0.30076	0.444444	0.16439	0.28999	0.29188	0.059209	0.17418	0.086018	0.27184
**ss1868671005	19	11425598		0.300314	0.306261	0.306261	0.324011	0.306261	0.306261	0.306261	0.19601	0.24937	0.20708	0.16271	0.24798	0.25279	0.24181
ss1867927656	19	14062834		0.378265	0.465195	0.465195	0.237589	0.385968	0.367375	0.434571	0.16596	0.29539	0.30302	0.055787	0.11994	0.10635	0.20939
ss1868465812	19	50782169		0.326637	0.380306	0.316376	0.294784	0.296613	0.316376	0.380306	0.15861	0.27866	0.17473	0.11192	0.094988	0.097272	0.25857
ss1868296933	19	50841113		0.406285	0.419723	0.48754	0.135321	0.48754	0.44464	0.48754	0.15137	0.11688	0.17792	0.050917	0.18625	0.14702	0.19424
ss1867994540	19	50873945		0.384843	0.456559	0.456559	0.22949	0.446144	0.358173	0.456559	0.17191	0.29439	0.2959	0.055736	0.23566	0.10375	0.27332
**ss1868575560	19	51155652	cr	0.408437	0.517611	0.554991	0.241406	0.508446	0.318105	0.310742	0.15807	0.2152	0.33612	0.056771	0.22055	0.085689	0.084898
ss1868274933	19	51257425	cr	0.278228	0.308998	0.308998	0.214752	0.308998	0.263519	0.308998	0.15254	0.25154	0.20613	0.057959	0.24764	0.089499	0.24189
ss1867989969	19	51384702	cs	0.417266	0.485841	0.515098	0.310729	0.438911	0.457407	0.327679	0.17228	0.21128	0.32535	0.082643	0.15775	0.20562	0.087751
**ss1868481206	19	51435310	cs	0.423438	0.451115	0.451115	0.419785	0.451115	0.451115	0.451115	0.19829	0.29311	0.29572	0.15566	0.279	0.29905	0.27408
ss1868610366	19	51445124	cs	0.466834	0.603419	0.603419	0.42244	0.458153	0.281519	0.442118	0.17568	0.3165	0.3459	0.15585	0.12813	0.08329	0.12318
ss1868353378	19	51580566		0.372612	0.399645	0.399645	0.360055	0.399645	0.346605	0.399645	0.18857	0.28454	0.26354	0.14861	0.26808	0.12257	0.26313
ss1868569803	19	51593067		0.360203	0.437659	0.377511	0.344779	0.377511	0.232709	0.448155	0.15836	0.23491	0.17556	0.13112	0.11872	0.081289	0.27165
ss1868508347	19	51598327		0.397967	0.460102	0.449722	0.37738	0.409461	0.29233	0.460102	0.17873	0.29295	0.18717	0.14814	0.16503	0.084853	0.27641
ss1868540725	19	54920660		0.260523	0.254462	0.266667	0.351989	0.266667	0.266667	0.254462	0.18402	0.12082	0.19195	0.18613	0.2304	0.2345	0.12223
ss1868369676	19	54921590		0.241929	0.2461	0.2461	0.31693	0.2461	0.233714	0.2461	0.18301	0.19314	0.18866	0.17702	0.21782	0.097763	0.21976
ss1868521139	19	59880836		0.49802	0.492194	0.745331	0.223668	0.648363	0.354526	0.540693	0.16603	0.11873	0.35869	0.05356	0.22622	0.086464	0.1641
ss1867972862	19	72516778		0.31718	0.32879	0.32879	0.344154	0.32879	0.283852	0.32879	0.19056	0.26365	0.21713	0.17229	0.25504	0.093588	0.24856
**ss1868013561	19	72534664		0.385717	0.427598	0.427598	0.249293	0.427598	0.427598	0.3657	0.18316	0.29068	0.28029	0.062142	0.27471	0.29263	0.13152
ss1868162059	20	3175329		0.196383	0.20071	0.20071	0.281213	0.20071	0.20071	0.20071	0.1608	0.14986	0.18312	0.15375	0.16554	0.15739	0.17746
ss1868566171	20	9528708		0.260644	0.268472	0.280551	0.167664	0.268472	0.280551	0.280551	0.15878	0.12221	0.19622	0.05424	0.12562	0.24279	0.23456
ss1868017891	20	12440709		0.316247	0.35182	0.35182	0.175852	0.35182	0.35182	0.35182	0.16942	0.27245	0.22976	0.054068	0.26005	0.27105	0.25263
ss1868138290	20	13569866		0.35325	0.402707	0.402707	0.210051	0.402707	0.36002	0.402707	0.17325	0.2866	0.26692	0.054281	0.2711	0.14794	0.26342
ss1868771747	20	14457988		0.390367	0.534618	0.553481	0.158463	0.470892	0.378108	0.346646	0.14409	0.2526	0.33539	0.051306	0.17796	0.095665	0.087673
ss1868013961	20	17600005		0.460737	0.607124	0.59974	0.229651	0.585042	0.174812	0.614533	0.15135	0.1719	0.17851	0.053642	0.19707	0.078955	0.21313
ss1868594331	20	19896982		0.580531	0.657095	0.78438	0.488119	0.356191	0.514661	0.643226	0.18372	0.19531	0.36215	0.15778	0.090677	0.13842	0.21228
ss1868317395	20	23659045		0.264407	0.284264	0.284264	0.227702	0.284264	0.284264	0.284264	0.1624	0.23436	0.19606	0.064012	0.24144	0.24225	0.23602
ss1868275373	20	24627555		0.119658	0.119658	0.119658	0.181818	0.119658	0.119658	0.119658	0.17478	0.11948	0.17827	0.16924	0.098699	0.092368	0.093682
ss1868775833	20	25213280		0.228128	0.238501	0.238501	0.258269	0.238501	0.238501	0.238501	0.15641	0.18677	0.18747	0.1106	0.21362	0.20792	0.21375
ss1868569999	20	26053605		0.118846	0.118846	0.118846	0.179949	0.118846	0.118846	0.118846	0.17392	0.12018	0.17875	0.17005	0.099302	0.091433	0.093481
ss1868630817	20	26542036		0.122241	0.122241	0.122241	0.18509	0.122241	0.122241	0.122241	0.1762	0.12004	0.17775	0.16986	0.10034	0.09179	0.094747
ss1868155347	20	26661287		0.187817	0.187817	0.187817	0.283888	0.187817	0.187817	0.187817	0.21312	0.13789	0.18293	0.20657	0.15286	0.14271	0.15946
ss1868365185	20	31432002		0.193278	0.197615	0.197615	0.238291	0.197615	0.197615	0.197615	0.15701	0.14726	0.18327	0.12846	0.16148	0.15195	0.17201
ss1868795519	20	32939377	ct	0.415376	0.48552	0.48552	0.422752	0.279857	0.398236	0.455447	0.18123	0.29853	0.31464	0.1692	0.090801	0.13504	0.21556
**ss1868493714	20	33023623	ct	0.419913	0.483776	0.503225	0.463179	0.286889	0.333475	0.483776	0.17635	0.20972	0.19782	0.18108	0.090676	0.089108	0.21967
ss1868741358	20	33825129		0.522457	0.708514	0.746141	0.24783	0.656606	0.466047	0.324741	0.17374	0.26716	0.35873	0.054922	0.22786	0.11006	0.08327
**ss1868473920	20	33830591		0.570588	0.734349	0.734349	0.291747	0.734349	0.628697	0.378615	0.18919	0.33373	0.35801	0.057839	0.32264	0.23646	0.086924
ss1868547270	20	39527497		0.118846	0.118846	0.118846	0.179949	0.118846	0.118846	0.118846	0.17352	0.11865	0.17821	0.16797	0.098494	0.090824	0.093892
ss1868621894	20	40369856		0.118846	0.118846	0.118846	0.179949	0.118846	0.118846	0.118846	0.1718	0.11916	0.17831	0.1697	0.099512	0.092276	0.094683
ss1868149443	20	43751182		0.118846	0.118846	0.118846	0.179949	0.118846	0.118846	0.118846	0.174	0.11942	0.17839	0.16805	0.099903	0.091738	0.093722
ss1868802550	20	44233071		0.149406	0.149406	0.149406	0.226221	0.149406	0.149406	0.149406	0.19877	0.12353	0.17886	0.18828	0.11354	0.10379	0.11401
ss1868762991	20	47034086		0.370201	0.430532	0.430532	0.401544	0.244884	0.358989	0.409349	0.17377	0.29096	0.28103	0.16791	0.089196	0.11603	0.21249
ss1868251038	20	47272944	cu	0.349851	0.410745	0.410745	0.35033	0.378677	0.20908	0.410745	0.16656	0.28588	0.26758	0.14584	0.16933	0.080675	0.26468
ss1868560968	20	47339355	cu	0.362855	0.379487	0.379487	0.363615	0.379487	0.379487	0.379487	0.19492	0.28058	0.24599	0.15083	0.2667	0.27749	0.25639
**ss1868370353	20	47400323	cu	0.457717	0.501327	0.565365	0.350641	0.519284	0.565365	0.293545	0.17968	0.16209	0.33888	0.1106	0.222	0.33145	0.083311
ss1868520218	20	47463814	cu	0.287424	0.295416	0.295416	0.362336	0.295416	0.295416	0.295416	0.18656	0.24281	0.2015	0.16718	0.24325	0.25017	0.23982
ss1868122915	20	47471216	cu	0.553421	0.59022	0.812606	0.341867	0.538243	0.696598	0.334994	0.17381	0.12797	0.36583	0.072527	0.12329	0.24863	0.084283
ss1868794045	20	47516853	cu	0.631596	0.752541	0.82038	0.337079	0.554867	0.806746	0.411188	0.19182	0.25661	0.36595	0.075531	0.13173	0.32317	0.08668
ss1868445491	20	47536868	cu	0.614275	0.747759	0.816014	0.353255	0.466686	0.802293	0.479202	0.18888	0.25798	0.36464	0.078525	0.097642	0.32298	0.098445
ss1868637357	20	47552218	cu	0.53922	0.647492	0.663189	0.41824	0.453921	0.460975	0.570654	0.18362	0.24748	0.19369	0.13873	0.10151	0.1129	0.20042
ss1868736508	20	47555917	cu	0.549342	0.70017	0.70017	0.422864	0.479079	0.415847	0.575132	0.18715	0.32858	0.35386	0.14356	0.11219	0.094565	0.20393
ss1868188043	20	47559096	cu	0.548929	0.563134	0.610633	0.394432	0.578831	0.634835	0.479352	0.19061	0.15621	0.18185	0.13107	0.21374	0.25938	0.13141
ss1868336933	20	47567157	cu	0.568337	0.692047	0.692047	0.418371	0.491134	0.491134	0.628049	0.19275	0.32746	0.3531	0.14073	0.12195	0.14572	0.22748
ss1868806476	20	47575164	cu	0.557959	0.607945	0.607945	0.499925	0.520958	0.512548	0.599014	0.21248	0.31748	0.3448	0.17349	0.19981	0.20815	0.26062
ss1868585368	20	49733334		0.256814	0.27674	0.27674	0.26772	0.27674	0.241495	0.27674	0.1546	0.22397	0.19414	0.10063	0.23665	0.089078	0.23469
ss1868217952	20	50255464		0.28589	0.307301	0.307301	0.290814	0.307301	0.307301	0.307301	0.16984	0.25217	0.20544	0.10377	0.24887	0.25528	0.24319
**ss1868587975	20	50527130		0.336615	0.348048	0.348048	0.390516	0.348048	0.348048	0.348048	0.1963	0.27206	0.22787	0.16815	0.25677	0.26736	0.25312
ss1868556659	20	52498897		0.120135	0.120135	0.120135	0.181586	0.120135	0.120135	0.120135	0.17642	0.12004	0.17777	0.16955	0.099459	0.092031	0.094759
ss1868657834	20	59409069		0.156089	0.156089	0.156089	0.237598	0.156089	0.156089	0.156089	0.20135	0.12668	0.18039	0.1922	0.11743	0.10356	0.12308
ss1868388248	20	59417969		0.160136	0.160136	0.160136	0.242894	0.160136	0.160136	0.160136	0.20309	0.12761	0.18089	0.19248	0.12204	0.10983	0.12872
ss1868703822	20	59554340		0.215563	0.223986	0.223986	0.216439	0.223986	0.223986	0.223986	0.15492	0.17058	0.1861	0.077139	0.1954	0.18972	0.20232
ss1867947330	20	60082172		0.309151	0.349911	0.349911	0.312537	0.284809	0.24592	0.305584	0.16151	0.27239	0.22862	0.165	0.094977	0.084516	0.10572
ss1868161163	20	60174363		0.133791	0.133791	0.133791	0.203655	0.133791	0.133791	0.133791	0.19111	0.12115	0.17904	0.18016	0.10506	0.095881	0.10278
ss1868313861	20	62010528	cv	0.270285	0.286201	0.286201	0.240837	0.286201	0.286201	0.286201	0.17245	0.2345	0.19887	0.074756	0.23966	0.24386	0.23636
**ss1868084881	20	63108194	cv	0.515417	0.52677	0.517041	0.521766	0.52677	0.52677	0.52677	0.23492	0.30375	0.20509	0.19462	0.29143	0.31716	0.28845
ss1868633085	20	63137495	cv	0.446687	0.480274	0.480274	0.529611	0.392651	0.420853	0.480274	0.19961	0.29811	0.31084	0.19784	0.11707	0.1784	0.27899
ss1867991237	20	63143364	cv	0.470375	0.475387	0.475387	0.535139	0.465363	0.48552	0.48552	0.22148	0.25443	0.19085	0.19929	0.22849	0.30546	0.27795
ss1867991236	20	63145006	cv	0.128596	0.128596	0.128596	0.194373	0.128596	0.128596	0.128596	0.18345	0.12093	0.17881	0.17726	0.10388	0.093822	0.09948
ss1868325636	20	63146608	cv	0.445517	0.519931	0.510134	0.515401	0.317253	0.408253	0.490807	0.18639	0.30459	0.20093	0.18484	0.091565	0.12424	0.22259
ss1868325638	20	63147786	cv	0.427597	0.564148	0.564148	0.551048	0.264642	0.244783	0.491153	0.16702	0.31254	0.33675	0.19462	0.08894	0.081006	0.19969
ss1868362161	20	63163314	cv	0.462669	0.570698	0.570698	0.549487	0.30658	0.343147	0.515887	0.17888	0.31407	0.33985	0.19531	0.090351	0.087519	0.21265
ss1868485472	20	63166466	cv	0.422497	0.493955	0.493955	0.559704	0.345564	0.304613	0.493955	0.17932	0.29984	0.31694	0.19631	0.094516	0.085912	0.28053
ss1868362162	20	63167518	cv	0.483245	0.698816	0.698816	0.514878	0.278616	0.296858	0.484656	0.1677	0.32943	0.35563	0.16578	0.089281	0.082803	0.13047
ss1868616840	20	63175808	cv	0.463204	0.605852	0.605852	0.566105	0.277669	0.284259	0.527168	0.17394	0.31445	0.34574	0.19811	0.089791	0.083534	0.20774
ss1868147069	20	63175867	cv	0.480061	0.447955	0.465555	0.51244	0.465555	0.492525	0.548501	0.19278	0.12319	0.17636	0.18406	0.1683	0.22211	0.28941
ss1868604293	20	63295841	cv	0.568651	0.823506	0.906736	0.281918	0.3724	0.600254	0.350279	0.16933	0.26041	0.37147	0.054985	0.090281	0.19163	0.082996
ss1868187820	20	63464836	cv	0.395471	0.458293	0.458293	0.531468	0.408603	0.224956	0.448115	0.17542	0.24498	0.18823	0.1948	0.15214	0.08138	0.21919
ss1868657267	20	63479467	cv	0.460375	0.513417	0.513417	0.514944	0.401203	0.46504	0.437124	0.1934	0.30159	0.32447	0.18637	0.11139	0.21549	0.17382
ss1868317032	20	63800907	cv	0.480219	0.445158	0.47741	0.557232	0.437236	0.502183	0.485612	0.18097	0.11955	0.17672	0.19559	0.1108	0.19876	0.17336
ss1868825185	20	64246475	cv	0.313408	0.347009	0.347009	0.289605	0.302594	0.292081	0.347009	0.17022	0.27264	0.2278	0.11027	0.10206	0.093931	0.25286
ss1868062312	20	64781819	cv	0.385604	0.371498	0.392824	0.447715	0.392824	0.403748	0.403748	0.19793	0.13022	0.18164	0.18041	0.22462	0.2852	0.26558
ss1868440840	20	64835707	cv	0.45145	0.45315	0.463497	0.441761	0.463497	0.463497	0.463497	0.21963	0.24382	0.30097	0.17744	0.28058	0.30188	0.27524
ss1868600111	20	64842734	cv	0.398	0.439728	0.439728	0.44596	0.398268	0.331097	0.408421	0.18614	0.29222	0.28675	0.17859	0.17107	0.093015	0.20139
ss1868845459	20	64846741	cv	0.412914	0.425386	0.425386	0.428072	0.425386	0.41467	0.425386	0.21141	0.28875	0.27673	0.17478	0.27642	0.23811	0.2666
ss1868635243	20	64854327	cv	0.351521	0.377327	0.377327	0.443236	0.36615	0.303291	0.377327	0.18528	0.27938	0.24591	0.17712	0.21374	0.091537	0.25669
ss1868031600	20	64854678	cv	0.347256	0.415094	0.415094	0.389625	0.32357	0.244691	0.404279	0.16032	0.28669	0.27082	0.15534	0.096219	0.082559	0.22221
ss1868155431	20	64951402	cv	0.282828	0.300509	0.300509	0.232006	0.300509	0.300509	0.300509	0.17276	0.24576	0.20469	0.066507	0.24647	0.25131	0.2415
ss1868683509	20	64952010	cv	0.268597	0.294017	0.294017	0.210035	0.294017	0.259135	0.294017	0.15415	0.24233	0.19914	0.058164	0.24414	0.091392	0.23831
ss1868676129	20	64963332	cv	0.610135	0.727116	0.727116	0.436119	0.605718	0.650573	0.469624	0.20118	0.3314	0.35827	0.14725	0.20858	0.24666	0.10957
ss1868620342	20	64972539	cv	0.458281	0.628429	0.636515	0.486898	0.334529	0.361042	0.367781	0.15941	0.24843	0.18929	0.15909	0.091407	0.088001	0.086432
ss1868746541	20	65120690	cv	0.506086	0.692601	0.752137	0.409487	0.369498	0.507505	0.320258	0.16788	0.25341	0.3588	0.12593	0.091833	0.14115	0.082635
ss1868103763	20	65133152		0.14601	0.14601	0.14601	0.22108	0.14601	0.14601	0.14601	0.19863	0.12375	0.17824	0.18618	0.11189	0.099193	0.11452
ss1868468011	20	65350636		0.126065	0.126065	0.126065	0.191214	0.126065	0.126065	0.126065	0.181	0.12069	0.17835	0.17444	0.10238	0.093646	0.097549
ss1868323372	20	65618030		0.125637	0.125637	0.125637	0.190231	0.125637	0.125637	0.125637	0.18144	0.12038	0.17894	0.17465	0.1002	0.094256	0.095773
ss1868252559	20	66463031		0.299526	0.299475	0.310888	0.431877	0.310888	0.246447	0.310888	0.17341	0.12146	0.17806	0.24387	0.16785	0.085563	0.17987
ss1868450509	20	66463168		0.295057	0.321859	0.321859	0.393701	0.266124	0.226301	0.321859	0.16974	0.25939	0.21021	0.2342	0.094403	0.082882	0.24529
ss1868070355	20	66778835		0.120482	0.120482	0.120482	0.183727	0.120482	0.120482	0.120482	0.17427	0.11982	0.17777	0.17214	0.099402	0.091154	0.094318
ss1868185548	20	67053047		0.165821	0.165821	0.165821	0.250639	0.165821	0.165821	0.165821	0.20643	0.12845	0.18206	0.19905	0.12812	0.11403	0.13441
**ss1868437960	20	69135335	cw	0.407388	0.453311	0.453311	0.343126	0.43255	0.354715	0.442865	0.18557	0.29492	0.29595	0.13287	0.21989	0.1023	0.23007
ss1868545277	20	70482894		0.285325	0.298658	0.298658	0.382566	0.298658	0.244032	0.298658	0.165	0.12857	0.1781	0.17558	0.15588	0.086021	0.16947
ss1868589994	20	72070459		0.16184	0.16184	0.16184	0.242894	0.16184	0.16184	0.16184	0.20375	0.12808	0.18026	0.19492	0.12594	0.11213	0.12782
ss1868406102	20	72722740		0.5146	0.637501	0.868825	0.206202	0.398232	0.522011	0.398232	0.15476	0.13553	0.36854	0.052616	0.091619	0.12782	0.085506
ss1868434732	20	72759004		0.561409	0.641878	0.789729	0.256167	0.563454	0.563454	0.537722	0.175	0.15921	0.26808	0.054122	0.13982	0.17679	0.13566
ss1868622737	20	73277649		0.494893	0.612061	0.81431	0.108305	0.502144	0.546918	0.331519	0.15372	0.13907	0.36477	0.049787	0.10342	0.16308	0.084149
ss1868627337	20	76075236		0.341987	0.417657	0.417657	0.164546	0.417657	0.375459	0.417657	0.15285	0.28812	0.27222	0.052008	0.27349	0.16181	0.26815
ss1868820367	20	76432509		0.355139	0.380789	0.380789	0.321915	0.380789	0.327045	0.380789	0.1856	0.27909	0.24942	0.1354	0.26661	0.10668	0.26034
ss1868554780	20	77048710		0.118443	0.118443	0.118443	0.179028	0.118443	0.118443	0.118443	0.17361	0.11977	0.17783	0.16759	0.09937	0.092163	0.094481
ss1867989498	20	77700068		0.365512	0.329857	0.487223	0.213772	0.41867	0.457197	0.321563	0.14307	0.11424	0.31324	0.054747	0.15315	0.22769	0.086513
ss1868132493	20	78466359		0.442104	0.618636	0.685206	0.337096	0.208421	0.579924	0.177952	0.091387	0.12176	0.17749	0.061559	0.086659	0.17173	0.079816
ss1868426002	20	83044563		0.476972	0.622673	0.622673	0.346215	0.471809	0.562151	0.290156	0.17709	0.31863	0.34759	0.095168	0.13033	0.2371	0.083057
ss1868737839	21	7790307		0.462469	0.449293	0.638981	0.178461	0.631662	0.588189	0.262459	0.15032	0.11606	0.18051	0.051774	0.22	0.21589	0.081401
**ss1868125579	21	14435254		0.378212	0.193106	0.360311	0.16471	0.544659	0.544659	0.544659	0.13639	0.11089	0.17401	0.052135	0.29419	0.32264	0.28918
**ss1868544509	21	19962971	cx	0.412664	0.465739	0.540309	0.294441	0.465739	0.331992	0.456774	0.16546	0.13552	0.33372	0.067071	0.17923	0.086481	0.17903
ss1868780305	21	19994781	cx	0.498073	0.587711	0.638842	0.37412	0.621632	0.34937	0.505925	0.17992	0.23083	0.34897	0.10878	0.25833	0.08729	0.17651
ss1868780306	21	19995094	cx	0.50615	0.585836	0.61235	0.359213	0.61235	0.436462	0.51735	0.18846	0.25673	0.34793	0.10045	0.30519	0.11858	0.1999
ss1868258634	21	20009536	cx	0.58473	0.630947	0.709122	0.383436	0.709122	0.53327	0.56282	0.19449	0.2246	0.35655	0.11012	0.3203	0.18412	0.19574
ss1868549085	21	20128875		0.471927	0.593074	0.610829	0.229219	0.541021	0.601927	0.323858	0.17717	0.2643	0.34537	0.053602	0.21689	0.28493	0.084621
**ss1868507129	21	20129951		0.574949	0.680738	0.704584	0.223818	0.704584	0.704584	0.421247	0.19111	0.27132	0.35506	0.053691	0.31886	0.36718	0.090351
ss1868378089	21	20212656		0.569363	0.679186	0.759139	0.332165	0.580302	0.458729	0.566465	0.18423	0.23518	0.32155	0.074225	0.17693	0.10446	0.17787
ss1867935871	21	24317469		0.409288	0.422967	0.571912	0.064263	0.571912	0.490673	0.390749	0.15335	0.11878	0.33784	0.049232	0.30155	0.20498	0.094552
ss1868061907	21	24724310		0.437498	0.574642	0.618307	0.172956	0.177713	0.618307	0.499126	0.1604	0.23305	0.34806	0.051596	0.087093	0.34451	0.17956
ss1868260575	21	25061236		0.46936	0.513624	0.585198	0.318006	0.405701	0.487783	0.454193	0.17882	0.16201	0.34267	0.090565	0.099748	0.19549	0.14466
ss1868248891	21	29275284		0.499363	0.676847	0.807229	0.300282	0.304571	0.499065	0.351109	0.15721	0.20394	0.36371	0.059534	0.088954	0.11874	0.083125
ss1867953155	21	34853138		0.5102	0.619649	0.718204	0.341545	0.159618	0.645709	0.510972	0.15735	0.13642	0.18307	0.076121	0.086588	0.22932	0.11366
ss1867990804	21	35116077		0.118443	0.118443	0.118443	0.16624	0.118443	0.118443	0.118443	0.17402	0.11875	0.17831	0.15845	0.099282	0.092094	0.093744
ss1868807124	21	38788069	cy	0.385885	0.431239	0.431239	0.23461	0.431239	0.431239	0.431239	0.18184	0.29045	0.28487	0.057024	0.27543	0.29358	0.26896
**ss1868088784	21	38821034	cy	0.473002	0.538879	0.538879	0.257391	0.538879	0.538879	0.538879	0.19159	0.30648	0.33223	0.0566	0.29214	0.3224	0.28769
ss1868498026	21	38849951	cy	0.464531	0.650314	0.712785	0.295155	0.345261	0.397513	0.404206	0.15688	0.24307	0.35629	0.058809	0.090899	0.090386	0.08783
ss1868483099	21	38859649	cy	0.536015	0.663012	0.731624	0.299168	0.482095	0.610845	0.427667	0.17998	0.24264	0.35746	0.060483	0.10759	0.22783	0.091088
ss1868157212	21	38960448	cy	0.570686	0.684838	0.684838	0.283925	0.596621	0.660417	0.50479	0.19531	0.3263	0.35451	0.059889	0.21947	0.27798	0.15501
ss1868103475	21	39266514	cy	0.475955	0.595736	0.646447	0.236411	0.445031	0.514475	0.430099	0.17207	0.23552	0.34896	0.054235	0.10555	0.19117	0.10284
ss1868057415	21	41439338		0.192321	0.194492	0.194492	0.183808	0.194492	0.194492	0.194492	0.17258	0.14334	0.18322	0.092208	0.16134	0.14858	0.17036
**ss1868157902	21	43563036	cz	0.398882	0.521803	0.550085	0.311348	0.262856	0.415415	0.366344	0.15189	0.23189	0.33623	0.082215	0.089647	0.11903	0.089946
ss1868356311	21	48504102		0.328987	0.365511	0.387479	0.161771	0.387479	0.31389	0.387479	0.15898	0.14175	0.25149	0.051831	0.26736	0.095415	0.26124
ss1868195041	21	48867042		0.268795	0.288625	0.288625	0.236449	0.288625	0.288625	0.288625	0.16243	0.23904	0.19776	0.066617	0.24119	0.24405	0.23752
ss1868184467	21	49911444		0.602156	0.70142	0.732471	0.34813	0.70762	0.807507	0.293763	0.17985	0.18857	0.18157	0.070934	0.21992	0.28782	0.081509
ss1868115517	21	49929816		0.51498	0.648376	0.696332	0.263751	0.565224	0.708365	0.172252	0.14956	0.13607	0.17903	0.054366	0.12101	0.24222	0.079581
ss1868321372	21	49952148		0.499055	0.622251	0.59549	0.355915	0.536127	0.549212	0.384621	0.15922	0.14887	0.17644	0.07495	0.12352	0.16881	0.085341
ss1867961614	21	51537793	da	0.673147	0.722199	0.708635	0.545596	0.681636	0.555965	0.722199	0.20347	0.24583	0.18287	0.17042	0.22286	0.16988	0.23152
ss1868734458	21	51570271	da	0.742859	0.812445	0.805621	0.631583	0.690953	0.657755	0.758089	0.22755	0.30602	0.3126	0.19761	0.22486	0.23113	0.24692
**ss1868262960	21	51628593	da	0.785967	0.8	0.8	0.647201	0.785962	0.771964	0.8	0.27192	0.33984	0.36388	0.21641	0.28279	0.29815	0.32417
ss1868799519	21	51628783	da	0.790463	0.801029	0.801029	0.646751	0.801029	0.794015	0.787011	0.27741	0.33851	0.36212	0.21537	0.32969	0.33402	0.27884
ss1868113941	21	51638163	da	0.52597	0.642555	0.683186	0.543372	0.458778	0.328455	0.525388	0.18321	0.25561	0.35435	0.17539	0.10576	0.084525	0.1746
ss1868287574	22	5087370		0.252788	0.270869	0.270869	0.198427	0.270869	0.270869	0.270869	0.15727	0.22001	0.19393	0.056725	0.23413	0.23663	0.23326
**ss1868830848	22	6536553	db	0.405216	0.50432	0.46772	0.364316	0.398317	0.32639	0.373611	0.15936	0.20532	0.17802	0.1333	0.10262	0.08787	0.092605
ss1868248834	22	6552969	db	0.395269	0.444822	0.434293	0.342418	0.444822	0.364431	0.403534	0.18061	0.2925	0.18442	0.12732	0.27847	0.11468	0.18627
ss1868302097	22	7369878	dc	0.361089	0.411978	0.401134	0.465039	0.320289	0.274946	0.390456	0.17418	0.28776	0.18301	0.194	0.096582	0.085158	0.20432
ss1868554824	22	7369932	dc	0.447474	0.44922	0.459605	0.477875	0.44922	0.428831	0.459605	0.22007	0.2409	0.29736	0.20555	0.23739	0.21786	0.27556
**ss1868836558	22	7476623	dc	0.338725	0.361158	0.361158	0.4623	0.361158	0.248397	0.361158	0.18427	0.27589	0.23568	0.21282	0.25959	0.083495	0.25298
ss1868018893	22	7476730	dc	0.383147	0.385009	0.385009	0.459798	0.385009	0.385009	0.385009	0.23493	0.28181	0.25065	0.21251	0.26647	0.27924	0.25944
ss1868488727	22	7476877	dc	0.3954	0.42024	0.42024	0.454211	0.378128	0.328998	0.42024	0.1959	0.28861	0.27614	0.21196	0.1507	0.092966	0.26737
ss1868643744	22	7561513		0.269799	0.269766	0.281834	0.387266	0.281834	0.235673	0.281834	0.17503	0.1217	0.19589	0.19637	0.23845	0.085813	0.23565
ss1868508068	22	7561550		0.27908	0.279048	0.279048	0.38779	0.291032	0.267402	0.279048	0.179	0.12375	0.17669	0.19666	0.24218	0.09994	0.14854
ss1868579176	22	8177237		0.200526	0.204819	0.204819	0.288714	0.192082	0.192082	0.204819	0.16234	0.15273	0.18444	0.20719	0.094681	0.088102	0.18239
ss1868558874	22	17962579	dd	0.504225	0.461913	0.562421	0.283427	0.522967	0.660929	0.546523	0.1799	0.11845	0.17976	0.059323	0.16643	0.35211	0.20073
**ss1868288190	22	18354574	dd	0.437235	0.54389	0.54389	0.376638	0.38367	0.305786	0.460611	0.17752	0.30818	0.33429	0.14595	0.098983	0.085124	0.18238
ss1868288191	22	18354738	dd	0.636687	0.599618	0.667199	0.397365	0.722183	0.626488	0.674029	0.19602	0.13427	0.18066	0.12474	0.24038	0.22384	0.21946
ss1868580292	22	18578006	dd	0.305864	0.337861	0.337861	0.220562	0.29318	0.282631	0.337861	0.16635	0.26658	0.22391	0.063471	0.099784	0.091943	0.25037
ss1868078639	22	19191326		0.286983	0.291032	0.291032	0.261282	0.291032	0.291032	0.291032	0.19788	0.23813	0.19921	0.14422	0.24394	0.2466	0.24024
ss1868320295	22	19815353	de	0.355067	0.411798	0.432937	0.357121	0.333075	0.263433	0.391248	0.16048	0.17671	0.28704	0.14441	0.097372	0.083328	0.17879
ss1868142310	22	19831260	de	0.314047	0.336861	0.336861	0.304306	0.336861	0.336861	0.336861	0.17754	0.26662	0.22088	0.11004	0.25468	0.26424	0.24877
ss1868609799	22	19863648	de	0.390302	0.454231	0.454231	0.399147	0.403349	0.27791	0.433488	0.1767	0.2937	0.2956	0.15622	0.1625	0.083648	0.21961
ss1868781570	22	20043355	de	0.348579	0.374359	0.374359	0.323317	0.374359	0.374359	0.374359	0.18414	0.27886	0.24342	0.11908	0.26514	0.27613	0.25728
ss1868781571	22	20043398	de	0.337595	0.398981	0.398981	0.369311	0.335828	0.236035	0.398981	0.16137	0.28425	0.26217	0.14931	0.10373	0.082753	0.26154
**ss1868356986	22	20099868	de	0.581713	0.650086	0.650086	0.519877	0.58305	0.495075	0.607897	0.20841	0.32029	0.34941	0.17301	0.22282	0.16836	0.23231
ss1868278338	22	20100993	de	0.593767	0.66187	0.699829	0.524796	0.558562	0.487731	0.558562	0.19321	0.24128	0.21868	0.17509	0.17236	0.13091	0.18481
ss1868273554	22	20259003	de	0.461398	0.499151	0.499151	0.345231	0.499151	0.459754	0.499151	0.20113	0.30053	0.32089	0.12104	0.28819	0.21993	0.28245
ss1868470928	22	20538023	de	0.358801	0.379074	0.379074	0.300244	0.379074	0.379074	0.379074	0.18983	0.27929	0.2483	0.11108	0.26441	0.27782	0.2597
ss1868666533	22	20575136	de	0.53077	0.658153	0.65139	0.54737	0.474113	0.423904	0.417716	0.16999	0.18506	0.17953	0.1646	0.098618	0.092871	0.088427
ss1868736388	22	21009482	de	0.354712	0.378608	0.378608	0.30247	0.378608	0.378608	0.378608	0.18647	0.28063	0.24688	0.10511	0.26674	0.27827	0.25804
ss1867944517	22	25361076		0.39257	0.36964	0.456889	0.312069	0.353431	0.484381	0.331908	0.072056	0.11214	0.17324	0.056411	0.089345	0.10597	0.08184
ss1868335943	22	28151507		0.363479	0.427741	0.458545	0.09283	0.417727	0.417727	0.342141	0.15501	0.1634	0.29941	0.049918	0.18636	0.19879	0.092479
ss1868114959	22	28159891		0.422881	0.497337	0.616695	0.318448	0.441409	0.337587	0.418241	0.15201	0.1282	0.34767	0.071485	0.10851	0.086191	0.10189
ss1868673765	22	28301349		0.451957	0.416258	0.63713	0.213783	0.501169	0.479483	0.472321	0.15163	0.11499	0.18473	0.053264	0.12767	0.13091	0.11801
ss1868713825	22	28363345		0.302848	0.338462	0.338462	0.181293	0.338462	0.338462	0.338462	0.16289	0.26756	0.22095	0.053398	0.25526	0.26427	0.25011
ss1868855760	22	31398911		0.529467	0.670464	0.765112	0.282311	0.41162	0.592556	0.430897	0.17252	0.22746	0.36114	0.056897	0.093041	0.21312	0.089018
ss1868786722	22	34109682		0.343948	0.408637	0.318755	0.194356	0.387568	0.408637	0.419411	0.15584	0.21623	0.17438	0.053194	0.17884	0.23599	0.26766
ss1868314686	22	36524753		0.363737	0.463248	0.463248	0.130386	0.374543	0.374543	0.463248	0.15434	0.29664	0.30072	0.051411	0.10803	0.11338	0.2764
ss1868544069	22	43503679	df	0.409212	0.49428	0.50423	0.291284	0.50423	0.455454	0.277289	0.17235	0.25884	0.32074	0.072189	0.28753	0.21019	0.083655
ss1868523741	22	43522864	df	0.415398	0.486046	0.524535	0.287858	0.524535	0.430918	0.277249	0.1709	0.1889	0.3284	0.068628	0.29171	0.15396	0.08318
ss1868054226	22	43528256	df	0.381911	0.435333	0.494078	0.291284	0.494078	0.425905	0.237514	0.1576	0.13431	0.31796	0.073257	0.28822	0.17297	0.082461
ss1868290485	22	43633798	df	0.45522	0.528302	0.528302	0.339458	0.528302	0.408632	0.426104	0.1837	0.30662	0.33021	0.10852	0.29235	0.11977	0.14289
ss1868346456	22	44195291	df	0.435197	0.492386	0.492386	0.39759	0.472358	0.414784	0.492386	0.18708	0.29956	0.31602	0.13835	0.23319	0.15628	0.28207
ss1868600502	22	44195723	df	0.442156	0.515634	0.570458	0.401181	0.373421	0.373421	0.480405	0.1738	0.1822	0.34085	0.14208	0.094513	0.093233	0.18547
ss1868524601	22	44202605	df	0.492543	0.50865	0.552502	0.401712	0.50865	0.466296	0.534784	0.18627	0.15262	0.18335	0.14291	0.19727	0.16391	0.21695
**ss1868669490	22	44220604	df	0.521784	0.563452	0.563452	0.411294	0.526382	0.563452	0.563452	0.20896	0.31139	0.33772	0.14566	0.22811	0.3275	0.29504
ss1868669489	22	44222555	df	0.463437	0.529808	0.592217	0.400524	0.398003	0.42153	0.470245	0.17705	0.1833	0.34213	0.14154	0.097832	0.11138	0.16136
ss1868376058	22	44245072	df	0.394074	0.474956	0.52292	0.36605	0.320536	0.320536	0.465625	0.15743	0.16643	0.32697	0.12014	0.09164	0.086886	0.2002
ss1868552706	22	44253308	df	0.403574	0.464098	0.464098	0.220472	0.464098	0.464098	0.464098	0.18166	0.29695	0.30256	0.054202	0.28268	0.30038	0.27464
ss1867965355	22	45252153		0.350991	0.443869	0.443869	0.369634	0.206602	0.28326	0.402549	0.15121	0.2923	0.29189	0.15464	0.088099	0.084799	0.18468
ss1868634224	22	46155470		0.388659	0.508133	0.517949	0.074976	0.517949	0.517949	0.270111	0.15478	0.26146	0.3272	0.049594	0.29102	0.31531	0.082861
ss1868057872	22	51155297		0.377087	0.393526	0.393526	0.325454	0.393526	0.361014	0.393526	0.19919	0.284	0.25664	0.14904	0.26783	0.16641	0.26061
ss1868257448	22	51192098		0.255058	0.263248	0.263248	0.243653	0.263248	0.263248	0.263248	0.17762	0.2121	0.19304	0.1046	0.22769	0.23152	0.22772
ss1867977408	23	2696235		0.278895	0.286927	0.286927	0.302197	0.286927	0.286927	0.274906	0.18327	0.23594	0.19728	0.15539	0.24112	0.24415	0.1455
ss1868789054	23	21345094		0.339018	0.400347	0.400347	0.286759	0.378611	0.206009	0.400347	0.16123	0.28612	0.26178	0.095228	0.19463	0.080732	0.26334
ss1868016180	23	21689022		0.244853	0.246859	0.25913	0.270696	0.234999	0.246859	0.25913	0.15958	0.11909	0.18986	0.13911	0.095265	0.10548	0.22625
ss1868198053	23	25492157		0.302365	0.319797	0.319797	0.300008	0.319797	0.285489	0.319797	0.17982	0.25846	0.2115	0.13645	0.24989	0.099734	0.24732
ss1868772668	23	25598709		0.4891	0.493906	0.378291	0.524276	0.51843	0.415497	0.620926	0.18094	0.12547	0.17405	0.17884	0.18846	0.10179	0.30365
ss1868351337	23	26802725		0.449199	0.553966	0.590051	0.307371	0.357587	0.571894	0.293379	0.17013	0.23478	0.3432	0.082199	0.093655	0.26492	0.083683
**ss1868763930	23	30834730		0.357738	0.386874	0.386874	0.275643	0.386874	0.386874	0.386874	0.18414	0.28285	0.2534	0.075225	0.26484	0.27986	0.25859
ss1867968523	23	31989296		0.488299	0.586012	0.612521	0.225434	0.612521	0.460354	0.428867	0.18084	0.25482	0.3439	0.054639	0.30668	0.14447	0.1102
ss1868725854	23	31997187		0.496342	0.615905	0.615905	0.167032	0.529584	0.472164	0.456229	0.18326	0.31819	0.34802	0.052096	0.2039	0.15925	0.13124
ss1868752823	23	32046242		0.297287	0.340101	0.340101	0.185896	0.340101	0.254742	0.306268	0.15122	0.27007	0.22417	0.053915	0.25643	0.085547	0.11721
ss1868757073	23	32337069		0.305024	0.331641	0.331641	0.235218	0.331641	0.297608	0.331641	0.17254	0.26392	0.21825	0.064904	0.25708	0.10702	0.24874
ss1868298562	23	32478569		0.360379	0.374122	0.406305	0.284684	0.363735	0.384678	0.363735	0.17552	0.13148	0.26603	0.089772	0.13736	0.20971	0.1544
ss1867972935	23	32895053	dg	0.462676	0.437117	0.55047	0.37446	0.593865	0.442492	0.325	0.10465	0.113	0.1744	0.072747	0.12055	0.09722	0.081247
ss1868715470	23	32898095	dg	0.529591	0.517751	0.646148	0.382082	0.595743	0.595743	0.418469	0.15162	0.11612	0.17572	0.07712	0.12786	0.18771	0.084644
ss1868403450	23	33070200	dg	0.42742	0.55853	0.656577	0.340364	0.412583	0.269135	0.274375	0.083054	0.11766	0.17671	0.060625	0.090923	0.081741	0.081101
ss1868170656	23	33387815	dg	0.548234	0.539241	0.660281	0.381524	0.465319	0.677704	0.510702	0.16263	0.1173	0.17655	0.082149	0.095079	0.23119	0.097658
**ss1868340899	23	33618853	dg	0.589649	0.67137	0.776445	0.442722	0.378137	0.744912	0.503552	0.16502	0.12796	0.17854	0.10757	0.089355	0.26452	0.089612
ss1868089716	23	33623513	dg	0.621768	0.666385	0.769561	0.450214	0.434466	0.836643	0.527181	0.17289	0.12384	0.1794	0.11043	0.091036	0.29799	0.093275
ss1868637563	23	33623553	dg	0.586082	0.634469	0.727943	0.445018	0.447769	0.733138	0.478853	0.16443	0.12038	0.17717	0.10662	0.091742	0.26511	0.087042
ss1868776316	23	33624633	dg	0.563582	0.676786	0.788452	0.430957	0.364748	0.623685	0.491234	0.1595	0.13116	0.18209	0.099732	0.089011	0.21232	0.088613
**ss1868079718	23	40183786	dh	0.444935	0.549393	0.549393	0.364475	0.297258	0.34209	0.502598	0.17677	0.3092	0.33494	0.1499	0.09087	0.087712	0.21433
ss1868308903	23	41063816		0.273246	0.293015	0.293015	0.338424	0.28105	0.216026	0.293015	0.16507	0.23929	0.20164	0.17313	0.1353	0.082354	0.2397
ss1868589604	23	41112244		0.311871	0.33107	0.33107	0.355089	0.308108	0.265298	0.33107	0.18043	0.26517	0.21655	0.17552	0.12736	0.088858	0.24813
ss1868791175	23	41903810		0.39935	0.401787	0.651918	0.319905	0.234212	0.255159	0.497272	0.078117	0.11359	0.17625	0.059138	0.087037	0.081373	0.093877
**ss1867931990	24	1256296		0.60969	0.719396	0.756522	0.275712	0.756522	0.734198	0.406908	0.19681	0.26615	0.3602	0.056753	0.32502	0.29694	0.087253
**ss1868267866	24	1447519	di	0.400732	0.485269	0.485269	0.303176	0.370824	0.485269	0.388813	0.1735	0.29982	0.31404	0.075369	0.10053	0.30908	0.12153
ss1868719713	24	1455544	di	0.392848	0.456383	0.52292	0.273528	0.320536	0.41149	0.420292	0.15606	0.13684	0.32759	0.060572	0.091822	0.12669	0.14033
ss1868178094	24	2916766		0.204384	0.20654	0.20654	0.289598	0.20654	0.20654	0.20654	0.18043	0.15446	0.18379	0.16995	0.175	0.16828	0.1875
ss1868620175	24	3051641		0.236923	0.2513	0.2513	0.279015	0.2513	0.215563	0.2513	0.15363	0.20244	0.19015	0.13309	0.22278	0.085848	0.22113
ss1868685064	24	4475262		0.134126	0.134126	0.134126	0.203085	0.134126	0.134126	0.134126	0.18814	0.12164	0.17913	0.17928	0.10356	0.095793	0.099811
**ss1868269806	24	11076310		0.332334	0.34753	0.34753	0.318953	0.34753	0.34753	0.34753	0.18844	0.27022	0.22763	0.13681	0.25635	0.26617	0.25128
ss1868250527	24	11112361		0.376575	0.442681	0.442681	0.347938	0.352727	0.281997	0.411453	0.17244	0.29157	0.2882	0.14461	0.10241	0.085387	0.20182
**ss1868161176	24	12087263	dj	0.446976	0.465995	0.38316	0.405816	0.448864	0.510038	0.492214	0.17676	0.12747	0.174	0.14873	0.13134	0.22692	0.20069
ss1868461524	24	12302201		0.286298	0.290323	0.290323	0.342233	0.290323	0.290323	0.290323	0.19601	0.23949	0.19744	0.1722	0.24268	0.24656	0.24056
**ss1868657698	24	12438834		0.385303	0.554991	0.554991	0.135904	0.554991	0.554991	0.127233	0.13733	0.30884	0.33729	0.05046	0.29736	0.32646	0.079474
ss1868305443	24	16562597		0.280908	0.300509	0.300509	0.241046	0.288612	0.244151	0.300509	0.16888	0.24628	0.20296	0.10172	0.14286	0.086635	0.24088
ss1868449675	24	16746468		0.241083	0.232857	0.24525	0.269129	0.24525	0.24525	0.232857	0.18276	0.11737	0.18796	0.20181	0.21707	0.21885	0.10363
ss1868769104	24	16885526		0.271733	0.263681	0.275804	0.299233	0.275804	0.275804	0.263681	0.19262	0.12128	0.19426	0.21064	0.23576	0.2389	0.13094
**ss1867951061	24	17041153		0.361072	0.410256	0.410256	0.240647	0.35762	0.410256	0.410256	0.17534	0.28636	0.26847	0.057669	0.1239	0.28438	0.26595
ss1868287612	24	19755147	dk	0.415931	0.489002	0.489002	0.267429	0.46891	0.357302	0.459025	0.17834	0.30004	0.31348	0.06328	0.2297	0.096218	0.21678
**ss1868176505	24	19771340	dk	0.450882	0.517767	0.517767	0.275794	0.517767	0.363157	0.517767	0.18746	0.30563	0.32386	0.067217	0.29142	0.094817	0.28561
ss1868342277	24	30385712		0.517699	0.67772	0.848723	0.250318	0.253491	0.597007	0.445875	0.15662	0.16928	0.32101	0.05406	0.087802	0.19673	0.088879
ss1868269984	24	30386744		0.51017	0.664135	0.84048	0.256591	0.224016	0.600308	0.488024	0.1567	0.16637	0.36613	0.054246	0.087865	0.19996	0.099011
ss1868552483	24	32970863		0.338673	0.351946	0.351946	0.358175	0.351946	0.329346	0.351946	0.19409	0.27414	0.2292	0.16243	0.25936	0.15478	0.25164
ss1868056823	24	33043099		0.411935	0.49437	0.523397	0.301815	0.313328	0.369335	0.49437	0.17141	0.21596	0.32794	0.080172	0.091321	0.094614	0.22133
ss1868114489	24	33817293	dl	0.306074	0.345178	0.345178	0.36564	0.333696	0.181237	0.345178	0.16	0.27035	0.22409	0.17412	0.1895	0.080349	0.24907
ss1868652726	24	34141435	dl	0.382863	0.437828	0.406472	0.358357	0.357052	0.311121	0.437828	0.17592	0.29245	0.17811	0.15287	0.10406	0.088515	0.26961
ss1868252256	24	34151707	dl	0.390544	0.370174	0.320131	0.362992	0.353094	0.433088	0.442474	0.16425	0.11674	0.17404	0.15684	0.095584	0.1781	0.19284
ss1868133131	24	34185085	dl	0.356905	0.39646	0.374655	0.355023	0.313534	0.3433	0.39646	0.17885	0.28508	0.17775	0.15389	0.096041	0.11939	0.26429
ss1868387355	24	34240027	dl	0.329711	0.316024	0.368814	0.318829	0.277244	0.379965	0.379965	0.16381	0.11692	0.1792	0.12421	0.09265	0.27795	0.25849
ss1868471349	24	34249908	dl	0.502968	0.50917	0.518476	0.37451	0.454934	0.546848	0.546848	0.2051	0.20816	0.18435	0.15075	0.15618	0.32564	0.29079
ss1868498151	24	34256634	dl	0.336657	0.386078	0.386078	0.30179	0.288076	0.279166	0.396793	0.15429	0.15458	0.17915	0.11058	0.092396	0.085564	0.22053
ss1868193635	24	34279877	dl	0.378854	0.375316	0.334802	0.403174	0.40747	0.396582	0.40747	0.18992	0.13213	0.17482	0.17233	0.26959	0.23076	0.26486
ss1868219471	24	34287246	dl	0.356322	0.383701	0.372585	0.400497	0.372585	0.300165	0.383701	0.18656	0.2799	0.18046	0.16895	0.21634	0.090504	0.26057
ss1868591164	24	34379104	dl	0.366384	0.449446	0.459829	0.339526	0.283884	0.267939	0.459829	0.15878	0.24243	0.29979	0.12453	0.091164	0.083203	0.275
ss1867972293	24	34397844	dl	0.350983	0.366573	0.387976	0.371903	0.387976	0.236001	0.398946	0.17297	0.12889	0.18167	0.16505	0.22268	0.083152	0.2629
**ss1868694726	24	34413403	dl	0.465802	0.425662	0.425662	0.423952	0.491556	0.491556	0.511226	0.19777	0.12165	0.17633	0.17322	0.23393	0.2428	0.28433
ss1868179990	24	34420573	dl	0.434173	0.431152	0.403988	0.352666	0.422001	0.507799	0.507799	0.18316	0.1241	0.17518	0.12682	0.13747	0.31141	0.28387
ss1868617043	24	34432393	dl	0.347584	0.364421	0.364421	0.438042	0.353122	0.299864	0.364421	0.18999	0.27772	0.23582	0.19667	0.20394	0.093235	0.25355
ss1868205234	24	34435077	dl	0.517547	0.503973	0.522161	0.470138	0.540631	0.468447	0.55938	0.20948	0.17504	0.18229	0.18734	0.24295	0.18633	0.29222
ss1868448451	24	34502180	dl	0.443908	0.442239	0.422907	0.483465	0.472068	0.413406	0.482234	0.19752	0.15737	0.17696	0.18835	0.242	0.16337	0.28056
ss1868284600	24	34604192	dl	0.378903	0.42735	0.346004	0.446979	0.42735	0.42735	0.42735	0.17829	0.29112	0.17468	0.15325	0.27375	0.29282	0.26771
ss1868295073	24	34695882	dl	0.306486	0.345826	0.345826	0.443051	0.301377	0.197936	0.345826	0.16269	0.27123	0.22677	0.19503	0.10105	0.080619	0.24923
ss1868777336	24	34704482	dl	0.250961	0.233636	0.245055	0.368976	0.269035	0.269035	0.245055	0.15521	0.11489	0.17486	0.18098	0.23313	0.23365	0.094141
ss1868806578	24	36818063		0.501029	0.559669	0.437246	0.635849	0.337388	0.479408	0.582184	0.17162	0.13954	0.17391	0.20496	0.090548	0.12707	0.20586
ss1868657557	24	36818217		0.563305	0.612533	0.472588	0.648196	0.386321	0.670051	0.670051	0.19566	0.23664	0.17554	0.20713	0.09398	0.36047	0.30833
**ss1868067270	24	47027446		0.384098	0.409168	0.409168	0.351951	0.409168	0.346453	0.409168	0.19251	0.28415	0.26944	0.15059	0.27109	0.11301	0.26372
ss1868071375	25	3238282		0.416561	0.415082	0.572156	0.203731	0.572156	0.391023	0.352318	0.15934	0.11793	0.33883	0.053457	0.30007	0.097054	0.088442
ss1868481481	25	11593223		0.410113	0.519209	0.564587	0.266956	0.400877	0.30301	0.361832	0.1542	0.18715	0.22786	0.060553	0.099436	0.084274	0.088456
**ss1868771168	25	11878066	dm	0.387063	0.482112	0.482112	0.357551	0.17294	0.482112	0.482112	0.16648	0.29818	0.31289	0.12653	0.087364	0.30657	0.27876
ss1868659428	25	12692603		0.30667	0.31453	0.31453	0.254764	0.31453	0.31453	0.31453	0.19291	0.25652	0.21001	0.11614	0.24938	0.2607	0.24168
ss1868208229	25	12761541		0.459457	0.548607	0.640981	0.30891	0.423721	0.358834	0.416313	0.16872	0.16381	0.35053	0.076075	0.09896	0.087711	0.096748
ss1868789223	25	14687751		0.509951	0.407542	0.547705	0.355605	0.442086	0.625473	0.583463	0.15021	0.11362	0.17557	0.076008	0.094121	0.21354	0.14997
**ss1868185197	25	14898668		0.310775	0.314721	0.314721	0.351637	0.314721	0.302955	0.314721	0.20329	0.25507	0.21043	0.18769	0.25	0.16229	0.24331
ss1868094436	25	14955346		0.284529	0.298456	0.298456	0.281162	0.298456	0.298456	0.298456	0.17922	0.24493	0.20079	0.11261	0.24373	0.24897	0.23999
ss1868035833	25	14962093		0.303259	0.322581	0.322581	0.271124	0.322581	0.322581	0.310888	0.17581	0.26098	0.21389	0.09285	0.25244	0.25938	0.18254
ss1868615431	25	18328937		0.301716	0.319185	0.319185	0.229792	0.319185	0.296021	0.319185	0.18014	0.25709	0.20927	0.070678	0.2521	0.12162	0.24529
ss1868711058	25	18442083		0.261238	0.279188	0.279188	0.212896	0.279188	0.243993	0.279188	0.1616	0.23038	0.19638	0.065092	0.23795	0.089216	0.23452
ss1868441291	25	23954839		0.25777	0.277683	0.277683	0.286478	0.277683	0.253839	0.277683	0.1558	0.22851	0.1967	0.11302	0.23688	0.096329	0.23283
ss1868466463	25	24998291		0.212451	0.218803	0.218803	0.256266	0.218803	0.206182	0.218803	0.1592	0.16564	0.18497	0.14202	0.19018	0.091167	0.19725
ss1868247456	25	31642430		0.413956	0.386506	0.394304	0.513181	0.386506	0.333796	0.519035	0.15519	0.11628	0.17373	0.17821	0.095788	0.08649	0.21337
ss1868365569	25	31952150		0.358563	0.406196	0.406196	0.37607	0.26885	0.37401	0.406196	0.17419	0.28753	0.26512	0.15407	0.091362	0.17734	0.26405
**ss1868650428	25	34076649		0.525873	0.525804	0.541601	0.304543	0.614626	0.59813	0.589939	0.18655	0.13484	0.17792	0.065221	0.23919	0.24495	0.22275
**ss1867998859	25	34546145		0.409681	0.447602	0.447602	0.285713	0.447602	0.447602	0.447602	0.18925	0.29471	0.29442	0.073632	0.27796	0.2968	0.27242
ss1868676878	25	34669212		0.293109	0.267898	0.300491	0.203014	0.32358	0.311897	0.32358	0.16266	0.11476	0.17655	0.058327	0.25163	0.1721	0.24634
ss1868535988	25	34677291		0.306141	0.32358	0.32358	0.207649	0.32358	0.32358	0.32358	0.18091	0.2605	0.21279	0.058362	0.25218	0.259	0.2442
ss1868808209	25	35802823		0.480872	0.641535	0.764805	0.347512	0.336542	0.411221	0.430498	0.15453	0.19027	0.36002	0.076248	0.090178	0.093048	0.08983
ss1867934550	25	44603946		0.235249	0.249573	0.249573	0.196158	0.249573	0.237217	0.249573	0.15228	0.19833	0.18932	0.059842	0.22024	0.099354	0.2219
ss1868266782	25	46892312		0.262295	0.27242	0.27242	0.328968	0.27242	0.27242	0.27242	0.17669	0.22227	0.19299	0.15277	0.23284	0.23475	0.23273
ss1867984277	25	47105756	dn	0.610528	0.617802	0.626549	0.638356	0.600442	0.566271	0.626549	0.24377	0.28051	0.34641	0.28233	0.24697	0.23636	0.30148
**ss1868507667	25	47109186	dn	0.536627	0.536627	0.536627	0.635659	0.536627	0.536627	0.536627	0.3026	0.30764	0.33168	0.28298	0.29512	0.31754	0.29034
ss1868730957	25	47114904	dn	0.639331	0.647863	0.647863	0.667532	0.647863	0.59723	0.647863	0.26106	0.32303	0.35088	0.28731	0.31172	0.24765	0.30735
ss1868222424	25	47139394	dn	0.185886	0.185886	0.185886	0.270341	0.185886	0.185886	0.185886	0.21291	0.13908	0.18349	0.20024	0.14903	0.13652	0.15924
ss1868786481	25	47140324	dn	0.674302	0.698435	0.698435	0.6781	0.643447	0.612598	0.690503	0.23987	0.29211	0.30255	0.28752	0.23554	0.23642	0.2629
ss1868317010	25	47148797	dn	0.254169	0.262351	0.262351	0.29199	0.238268	0.238268	0.262351	0.17629	0.21052	0.19236	0.20829	0.096216	0.09198	0.22822
ss1868392223	25	47161570	dn	0.456267	0.474957	0.474957	0.581653	0.474957	0.377792	0.474957	0.21447	0.29749	0.30691	0.23768	0.28341	0.11574	0.27901
ss1868051609	25	47162659	dn	0.652724	0.674699	0.674699	0.671916	0.641808	0.5776	0.674699	0.24566	0.32739	0.35259	0.28671	0.24552	0.22911	0.31061
ss1868124782	25	47162980	dn	0.463373	0.463373	0.463373	0.555556	0.463373	0.463373	0.463373	0.28993	0.29676	0.3061	0.26992	0.28208	0.29999	0.27661
ss1868088539	25	47181666	dn	0.432391	0.550913	0.541734	0.60605	0.372308	0.21884	0.445161	0.16803	0.25892	0.1851	0.21001	0.095985	0.080592	0.14162
ss1868250136	25	47182967	dn	0.418101	0.45953	0.468901	0.570597	0.354174	0.291276	0.450249	0.17493	0.14645	0.17906	0.23568	0.093886	0.084098	0.18593
ss1868305515	25	47183910	dn	0.557253	0.422427	0.473465	0.579048	0.581234	0.637757	0.637757	0.19316	0.11646	0.17506	0.20085	0.21643	0.26528	0.24443
ss1868392837	25	47196055		0.548384	0.557568	0.501526	0.449063	0.644386	0.388019	0.696419	0.18029	0.12883	0.17512	0.14858	0.22497	0.088656	0.24418
ss1868479942	25	47198101		0.440641	0.445509	0.423183	0.389887	0.612908	0.242489	0.621337	0.15588	0.11761	0.17461	0.12216	0.24221	0.081245	0.24565
ss1868180039	26	6085876		0.477762	0.576361	0.521938	0.318198	0.592227	0.363161	0.469321	0.16856	0.17724	0.17724	0.072657	0.22364	0.08781	0.12097
ss1868402474	26	7354627		0.367446	0.424448	0.424448	0.270235	0.424448	0.424448	0.296896	0.17328	0.2918	0.27937	0.068855	0.27344	0.2909	0.08703
ss1868478127	26	9014010		0.320543	0.354987	0.366269	0.235648	0.366269	0.366269	0.366269	0.16336	0.16578	0.23918	0.05661	0.26265	0.27226	0.25469
ss1868786443	26	9408229		0.510702	0.748328	0.780781	0.328362	0.106552	0.62034	0.514341	0.15689	0.24816	0.20041	0.063076	0.085127	0.21402	0.11034
ss1868374018	26	12301654		0.426085	0.561137	0.588336	0.136905	0.3631	0.588336	0.401391	0.16156	0.24911	0.3433	0.050981	0.093592	0.33749	0.097962
ss1868580278	26	13010512		0.481922	0.542251	0.513553	0.344602	0.357813	0.571378	0.513553	0.16411	0.12618	0.17598	0.087993	0.091354	0.21272	0.14962
ss1867971595	26	13494106		0.448	0.639839	0.648371	0.243078	0.161285	0.597765	0.524563	0.15989	0.28464	0.35016	0.054902	0.08678	0.24887	0.18907
**ss1868090467	26	13499486		0.477904	0.633277	0.624596	0.274975	0.251437	0.624596	0.565045	0.17667	0.32128	0.26615	0.057766	0.088853	0.29101	0.21891
ss1868581992	26	19741942		0.284458	0.282463	0.282463	0.333563	0.294416	0.270841	0.294416	0.18483	0.1249	0.1766	0.18178	0.24534	0.10203	0.23873
**ss1868760381	26	19760548	do	0.79744	0.833049	0.833049	0.610956	0.806312	0.792986	0.806312	0.25368	0.34198	0.36596	0.18836	0.27354	0.29504	0.26888
ss1868494847	26	19760648	do	0.533597	0.677117	0.737733	0.462468	0.54563	0.344884	0.462267	0.17806	0.25081	0.36022	0.15045	0.15421	0.086154	0.1032
ss1868502641	26	19766009	do	0.507815	0.58206	0.706282	0.463611	0.62015	0.324587	0.430203	0.17396	0.15837	0.35476	0.14979	0.2255	0.083844	0.093776
ss1868273267	26	19828908		0.542368	0.541192	0.663212	0.289769	0.663212	0.663212	0.399171	0.19177	0.14208	0.35065	0.064413	0.31355	0.35767	0.089375
ss1868006090	26	19829041		0.419051	0.465399	0.583296	0.307269	0.489786	0.372875	0.329749	0.15118	0.12129	0.18951	0.069671	0.15922	0.090386	0.085026
ss1868195478	26	19829064		0.543763	0.516615	0.66893	0.301014	0.660603	0.66893	0.413071	0.18842	0.12547	0.35197	0.067591	0.27589	0.35805	0.092714
**ss1868204079	26	21021412		0.37788	0.406518	0.406518	0.309673	0.406518	0.37434	0.406518	0.188	0.28728	0.26716	0.11122	0.27093	0.17868	0.26411
ss1868329690	26	21052421		0.49484	0.673644	0.770558	0.485525	0.060712	0.481281	0.55273	0.15769	0.20625	0.25726	0.15426	0.085109	0.10991	0.15616
ss1868649937	26	21865432		0.338013	0.353141	0.353141	0.279117	0.353141	0.353141	0.353141	0.18998	0.27342	0.23172	0.10647	0.25957	0.27093	0.25432
ss1868074840	26	23831574	dp	0.366445	0.343054	0.400969	0.155698	0.442341	0.442341	0.442341	0.1643	0.11668	0.17663	0.052136	0.27643	0.29356	0.27286
**ss1868107148	26	23880707	dp	0.462482	0.493976	0.493976	0.344052	0.493976	0.493976	0.493976	0.20484	0.29998	0.31768	0.12127	0.28702	0.30999	0.28024
ss1868503248	26	23918866	dp	0.436018	0.438586	0.446672	0.360173	0.430561	0.438586	0.513513	0.16381	0.11887	0.17504	0.11322	0.10755	0.12653	0.20477
ss1868318860	26	25218502		0.145516	0.145516	0.145516	0.219949	0.145516	0.145516	0.145516	0.1962	0.12372	0.1799	0.18584	0.11056	0.099619	0.11303
ss1868591127	26	25396762		0.264299	0.27242	0.27242	0.252643	0.27242	0.27242	0.27242	0.18143	0.22216	0.19403	0.11386	0.23607	0.23505	0.23167
**ss1868307220	26	25803272		0.37917	0.352773	0.333612	0.230057	0.42461	0.42461	0.413887	0.18125	0.11828	0.1744	0.065239	0.27401	0.29141	0.22459
**ss1868174431	26	26409791	dq	0.433588	0.482294	0.49236	0.248989	0.49236	0.443074	0.462475	0.18636	0.25653	0.31566	0.058077	0.28729	0.20526	0.21589
**ss1868716819	26	26959215	dr	0.44551	0.524324	0.524324	0.318711	0.524324	0.439666	0.504904	0.18415	0.30529	0.32857	0.075014	0.29405	0.17104	0.23155
ss1868158950	26	27106691		0.437876	0.505288	0.577391	0.24663	0.470762	0.577391	0.215009	0.16929	0.15662	0.34046	0.057603	0.15387	0.33142	0.081101
ss1868611202	26	27517444		0.25415	0.274112	0.274112	0.251435	0.274112	0.261974	0.274112	0.15494	0.22419	0.19416	0.079641	0.23673	0.11974	0.23327
**ss1868789669	26	28874573	ds	0.466002	0.431098	0.514952	0.321076	0.524702	0.524702	0.524702	0.19359	0.12162	0.20306	0.091684	0.29075	0.32051	0.28632
ss1868294981	26	38442669		0.38339	0.46424	0.389224	0.374231	0.345695	0.304744	0.435333	0.15968	0.1942	0.1754	0.14767	0.094722	0.08595	0.18628
ss1868363082	26	39503170		0.488932	0.509337	0.692578	0.385084	0.440383	0.560658	0.286723	0.15133	0.11731	0.18202	0.10314	0.094821	0.17418	0.082225
ss1868290856	27	1745259		0.326959	0.367174	0.367174	0.263314	0.367174	0.31294	0.31294	0.1684	0.2781	0.23847	0.076811	0.26507	0.099752	0.102
ss1868543189	27	1745569		0.344561	0.373942	0.373942	0.263314	0.373942	0.373942	0.330342	0.18077	0.2795	0.24132	0.07756	0.26475	0.27392	0.12597
ss1868678163	27	6635998		0.238137	0.240271	0.240271	0.219949	0.227833	0.240271	0.240271	0.19409	0.18834	0.18729	0.18336	0.1003	0.21046	0.21519
ss1868277883	27	9967584		0.202037	0.202037	0.202037	0.272494	0.202037	0.202037	0.202037	0.21958	0.14917	0.18458	0.20201	0.16918	0.15653	0.17988
ss1868843343	27	10273834		0.250274	0.256454	0.256454	0.326814	0.256454	0.232282	0.256454	0.18101	0.20584	0.19114	0.17952	0.22504	0.090703	0.22548
ss1868173155	27	28646542		0.302445	0.348562	0.348562	0.208182	0.348562	0.226368	0.348562	0.15258	0.27148	0.22655	0.056464	0.25812	0.082339	0.25111
ss1868145355	27	34511965		0.276439	0.305603	0.305603	0.272877	0.305603	0.200355	0.305603	0.15537	0.24984	0.20412	0.11929	0.24629	0.081779	0.24055
ss1868675747	27	42112329		0.544029	0.475312	0.801954	0.363303	0.6879	0.469097	0.475312	0.17097	0.11562	0.29196	0.080443	0.22236	0.10336	0.097663
ss1868363630	28	7366557		0.260591	0.25856	0.25856	0.337729	0.270728	0.270728	0.25856	0.17519	0.1211	0.17559	0.17296	0.23461	0.23557	0.12574
ss1868016679	28	7367354		0.45663	0.385621	0.439891	0.288398	0.453801	0.584636	0.599757	0.15304	0.11397	0.1741	0.059146	0.099909	0.22201	0.2138
ss1868750500	28	7702474		0.460273	0.562641	0.68525	0.319402	0.321598	0.475416	0.419789	0.15478	0.14069	0.22814	0.068374	0.089879	0.12514	0.091445
ss1868565746	28	10408817		0.213992	0.222411	0.222411	0.241046	0.222411	0.222411	0.222411	0.15289	0.16885	0.18643	0.10098	0.19435	0.18772	0.20022
ss1868166622	28	14151169		0.173175	0.173175	0.173175	0.239075	0.173175	0.173175	0.173175	0.20893	0.13272	0.18051	0.19255	0.13538	0.11874	0.14246
**ss1868827486	28	16117958	dt	0.407145	0.49236	0.49236	0.174361	0.49236	0.443074	0.360937	0.17285	0.30055	0.31565	0.052119	0.28674	0.2066	0.093676
ss1868112577	28	19189739		0.140917	0.140917	0.140917	0.208226	0.140917	0.140917	0.140917	0.19358	0.12254	0.17914	0.18237	0.10646	0.09873	0.1067
ss1868724412	28	19716500		0.306194	0.343486	0.343486	0.220844	0.343486	0.343486	0.258251	0.16316	0.26885	0.22462	0.058867	0.25542	0.2659	0.085633
**ss1868789331	28	21420972		0.393992	0.454855	0.454855	0.238028	0.454855	0.329302	0.454855	0.17832	0.2927	0.29571	0.057116	0.27778	0.08989	0.27412
**ss1868079005	28	22574968	du	0.412629	0.480138	0.480138	0.205279	0.365305	0.480138	0.480138	0.17996	0.29917	0.30999	0.053436	0.099536	0.30415	0.27794
**ss1868025307	28	26165650		0.549856	0.659284	0.659284	0.379417	0.445132	0.552629	0.617526	0.19528	0.32464	0.35088	0.11867	0.10418	0.21744	0.23392
ss1868835492	28	26339981		0.530289	0.706483	0.751286	0.441898	0.185371	0.527085	0.611631	0.17548	0.26228	0.36026	0.14268	0.087377	0.16156	0.20883
ss1868620634	28	26343809		0.459075	0.590803	0.633752	0.331478	0.25197	0.476477	0.50822	0.16894	0.24085	0.34943	0.083186	0.088642	0.15276	0.18019
ss1868344428	28	34343384		0.124786	0.124786	0.124786	0.171429	0.124786	0.124786	0.124786	0.18001	0.11941	0.17852	0.16392	0.10194	0.094291	0.096607
**ss1868433298	29	8619507	dv	0.455953	0.556553	0.556553	0.321903	0.556553	0.276818	0.556553	0.17871	0.3116	0.33672	0.08083	0.29697	0.082927	0.29152
ss1868676366	29	8629369	dv	0.452779	0.519459	0.519459	0.323553	0.519459	0.365012	0.490321	0.18715	0.30604	0.32816	0.098592	0.29267	0.094269	0.2245
ss1868587711	29	8700027		0.492128	0.52143	0.447723	0.484861	0.439809	0.455693	0.590577	0.18489	0.15376	0.17568	0.1715	0.1094	0.14123	0.24699
**ss1868339637	29	13224812	dw	0.440564	0.560068	0.560068	0.305939	0.266939	0.560068	0.443306	0.17565	0.30921	0.34028	0.074278	0.08978	0.32976	0.1453
ss1868847501	29	16018985		0.279597	0.289608	0.289608	0.289715	0.289608	0.289608	0.289608	0.18166	0.24063	0.19783	0.13467	0.23972	0.2451	0.23947
ss1868855112	29	18266288		0.289	0.319185	0.319185	0.269846	0.296021	0.263368	0.27398	0.15971	0.26099	0.21266	0.11904	0.11906	0.089739	0.092065
ss1868726284	29	27188444		0.297687	0.305603	0.305603	0.304431	0.305603	0.305603	0.305603	0.19041	0.25076	0.20548	0.14888	0.24916	0.25186	0.24084
**ss1868825809	29	28079170		0.371563	0.4618	0.4618	0.328551	0.171578	0.4618	0.4618	0.16218	0.29719	0.30259	0.10768	0.087185	0.30175	0.27753
**ss1868538555	29	35802690		0.376783	0.436742	0.436742	0.253245	0.327923	0.436742	0.436742	0.17564	0.29111	0.28629	0.058682	0.095131	0.29656	0.27013

## Sheet: Table_S3
NCBI dbSNP assay ID	Chrom	Position	SNP set	Estimated B allele frequency												B allele frequency used for simulations
				All_Escapee	All_Wild	Inarijoki	Kevojoki	Pulmankijärvi	Old Teno Mainstem	Tsarsjoki	Utsjoki	Näätämö	Tornio	Escapee_90	Escapee_99	All_Escapee	All_Wild	Inarijoki	Kevojoki	Pulmankijärvi	Old Teno Mainstem	Tsarsjoki	Utsjoki	Näätämö	Tornio	Escapee_90	Escapee_99
ss1868481206	19	51435310	160	0.452	0.014	0	0	0	0.083	0	0	0	0.307	0.5852	0.5515	0.439	0.011	0.029	0.033	0.043	0.083	0.022	0.025	0	0.307	0.5852	0.5515
ss1868437960	20	69135335	160	0.546	0.977	0.995	0.95	0.99	0.929	1	1	0.847	0.48	0.5225	0.5303	0.574	0.977	0.967	0.943	0.99	0.929	0.966	0.971	0.847	0.48	0.5225	0.5303
ss1868079718	23	40183786	80	0.45	0.943	0.975	0.88	0.85	0.951	1	1	1	0.916	0.5511	0.516	0.483	0.924	0.972	0.871	0.844	0.951	0.97	0.982	1	0.916	0.5511	0.516
ss1868592644	10	20776035	80	0.423	0.936	0.86	1	1	0.758	1	1	0.673	0.655	0.3933	0.366	0.486	0.923	0.815	0.985	0.975	0.758	0.98	0.965	0.673	0.655	0.3933	0.366
ss1868520695	12	78397968	40	0.659	0.062	0.055	0.03	0.07	0.214	0	0.005	0.015	0.035	0.6529	0.6959	0.656	0.06	0.067	0.043	0.1	0.214	0.013	0.018	0.015	0.035	0.6529	0.6959
ss1868067270	24	47027446	200	0.59	0.988	1	0.97	1	0.959	1	1	0.922	0.644	0.5778	0.5455	0.599	0.988	0.975	0.96	0.981	0.959	0.988	0.973	0.922	0.644	0.5778	0.5455
ss1868579629	9	31519098	120	0.519	0.989	1	1	1	0.934	1	1	1	0.767	0.5225	0.4798	0.587	0.986	0.986	0.979	0.979	0.934	0.977	0.982	1	0.767	0.5225	0.4798
ss1868574877	5	54489523	200	0.6	0.985	1	1	1	0.908	1	1	0.874	0.713	0.5568	0.6162	0.605	0.978	0.976	0.97	0.986	0.908	0.987	0.961	0.874	0.713	0.5568	0.6162
ss1868132369	3	91803797	200	0.314	0.009	0	0	0	0.052	0	0	0	0	0.25	0.3469	0.286	0.023	0.018	0.026	0.046	0.052	0.017	0.019	0	0	0.25	0.3469
ss1868613985	7	5477399	160	0.546	0.975	1	0.94	0.955	0.959	1	0.995	0.995	0.911	0.5611	0.5253	0.59	0.961	0.979	0.937	0.954	0.959	0.956	0.991	0.995	0.911	0.5611	0.5253
ss1867998859	25	34546145	160	0.551	0.981	1	1	1	0.885	1	1	0.92	0.745	0.4821	0.5163	0.579	0.98	0.976	0.982	0.971	0.885	0.982	0.969	0.92	0.745	0.4821	0.5163
ss1868078201	14	15169686	40	0.309	0.933	1	0.755	1	0.847	1	0.995	1	0.49	0.3471	0.2287	0.336	0.928	0.981	0.757	0.978	0.847	0.975	0.966	1	0.49	0.3471	0.2287
ss1868605796	4	19995330	200	0.657	0.993	1	1	1	0.959	1	1	1	0.589	0.5287	0.5722	0.667	0.987	0.984	0.993	0.983	0.959	0.966	0.98	1	0.589	0.5287	0.5722
ss1868121912	16	71018989	80	0.454	0.945	0.91	0.965	0.92	0.888	0.985	1	0.874	0.812	0.3864	0.4293	0.469	0.921	0.889	0.969	0.908	0.888	0.985	0.981	0.874	0.812	0.3864	0.4293
ss1868595680	1	151267140	160	0.523	0.951	0.96	1	0.885	0.913	0.985	0.96	0.899	0.365	0.4765	0.4674	0.545	0.944	0.94	0.973	0.813	0.913	0.987	0.932	0.899	0.365	0.4765	0.4674
ss1868544125	6	55866265	160	0.517	0.96	1	0.92	1	0.842	1	1	0.811	0.881	0.4943	0.4337	0.53	0.95	0.977	0.881	0.98	0.842	0.984	0.971	0.811	0.881	0.4943	0.4337
ss1868605438	13	85461302	120	0.567	0.084	0	0.165	0.045	0.057	0.155	0.08	0	0.094	0.6292	0.5255	0.558	0.082	0.032	0.209	0.055	0.057	0.16	0.098	0	0.094	0.6292	0.5255
ss1868090467	26	13499486	40	0.634	0.096	0.04	0.005	0.255	0.268	0.005	0	0.245	0.74	0.7079	0.6414	0.615	0.108	0.04	0.015	0.296	0.268	0.012	0.02	0.245	0.74	0.7079	0.6414
ss1868575560	19	51155652	120	0.556	0.083	0.145	0.14	0.025	0.168	0	0.02	0.178	0.183	0.5333	0.5101	0.549	0.128	0.18	0.166	0.03	0.168	0.039	0.028	0.178	0.183	0.5333	0.5101
ss1868370353	20	47400323	80	0.434	0.94	0.835	1	0.975	0.862	1	0.965	0.907	0.812	0.4045	0.4293	0.442	0.935	0.817	0.969	0.974	0.862	0.983	0.963	0.907	0.812	0.4045	0.4293
ss1868047413	16	81947899	200	0.439	0.044	0.005	0.13	0.085	0.046	0	0	0.075	0.307	0.5	0.4596	0.41	0.041	0.012	0.145	0.095	0.046	0.019	0.029	0.075	0.307	0.5	0.4596
ss1868606499	4	55830534	80	0.466	0.967	1	0.92	1	0.881	1	1	0.923	0.985	0.4943	0.3687	0.492	0.96	0.97	0.896	0.974	0.881	0.964	0.974	0.923	0.985	0.4943	0.3687
ss1868013561	19	72534664	200	0.571	0.98	0.97	1	1	0.907	1	1	0.919	0.946	0.6067	0.5455	0.614	0.978	0.958	0.969	0.982	0.907	0.979	0.958	0.919	0.946	0.6067	0.5455
ss1868592461	1	120149366	160	0.449	0.008	0	0.005	0.035	0.005	0	0	0	0.168	0.45	0.4745	0.443	0.017	0.022	0.013	0.045	0.005	0.025	0.017	0	0.168	0.45	0.4745
ss1868025307	28	26165650	40	0.66	0.068	0.025	0.065	0.135	0.18	0	0	0.114	0.701	0.6556	0.6633	0.633	0.078	0.044	0.071	0.193	0.18	0.037	0.019	0.114	0.701	0.6556	0.6633
ss1868084911	12	36923636	120	0.467	0.945	0.94	0.91	0.95	0.911	0.99	0.97	0.927	0.297	0.5225	0.4439	0.487	0.924	0.933	0.878	0.946	0.911	0.982	0.959	0.927	0.297	0.5225	0.4439
ss1868433298	29	8619507	80	0.557	0.057	0	0.17	0	0.172	0	0	0	0.668	0.561	0.6278	0.548	0.062	0.025	0.195	0.028	0.172	0.022	0.024	0	0.668	0.561	0.6278
ss1868040776	7	47029539	160	0.478	0.028	0	0.06	0.01	0.072	0.025	0	0	0	0.5618	0.5714	0.407	0.038	0.017	0.088	0.031	0.072	0.052	0.045	0	0	0.5618	0.5714
ss1867944748	3	63602696	200	0.542	0.964	1	1	1	0.841	1	0.945	0.647	0.645	0.4943	0.4681	0.544	0.957	0.978	0.985	0.989	0.841	0.986	0.902	0.647	0.645	0.4943	0.4681
ss1868141582	9	70177078	120	0.461	0.941	1	0.94	0.795	0.908	1	1	0.94	0.98	0.3427	0.4343	0.47	0.93	0.962	0.932	0.782	0.908	0.963	0.98	0.94	0.98	0.3427	0.4343
ss1868076483	5	34683941	120	0.447	0.91	0.825	1	1	0.674	1	0.96	0.095	0.47	0.5116	0.5054	0.465	0.898	0.815	0.985	0.991	0.674	0.97	0.945	0.095	0.47	0.5116	0.5054
ss1867942948	18	28220350	160	0.481	0.936	0.885	1	0.965	0.929	0.905	0.935	0.922	0.975	0.5506	0.5833	0.501	0.936	0.864	0.973	0.967	0.929	0.902	0.921	0.922	0.975	0.5506	0.5833
ss1868037889	13	23212761	80	0.464	0.951	0.865	0.995	0.99	0.881	0.99	0.985	0.897	0.802	0.4425	0.4286	0.527	0.922	0.853	0.983	0.986	0.881	0.984	0.985	0.897	0.802	0.4425	0.4286
ss1868587975	20	50527130	200	0.651	0.995	1	1	1	0.969	1	1	1	0.847	0.5167	0.5707	0.694	0.987	0.979	0.966	0.975	0.969	0.963	0.96	1	0.847	0.5167	0.5707
ss1867953788	13	9348177	80	0.497	0.014	0	0	0	0.082	0	0	0.003	0.46	0.5333	0.5612	0.474	0.027	0.045	0.017	0.019	0.082	0.035	0.019	0.003	0.46	0.5333	0.5612
ss1868138125	1	4923058	80	0.532	0.047	0.05	0	0.08	0.155	0	0	0.089	0.391	0.5899	0.5152	0.515	0.062	0.054	0.024	0.085	0.155	0.006	0.008	0.089	0.391	0.5899	0.5152
ss1868486633	17	50833045	120	0.544	0.076	0.015	0.095	0.055	0.179	0.02	0.09	0.13	0	0.6222	0.4899	0.503	0.086	0.036	0.133	0.079	0.179	0.037	0.108	0.13	0	0.6222	0.4899
ss1868575617	8	19818741	80	0.446	0.934	1	0.9	0.935	0.791	1	0.98	0.909	0.79	0.4389	0.4545	0.524	0.896	0.979	0.874	0.926	0.791	0.974	0.979	0.909	0.79	0.4389	0.4545
ss1868616369	14	37009419	40	0.942	0.19	0.27	0.245	0.14	0.296	0.005	0.185	0.427	0.926	0.93258	0.93434	0.931	0.201	0.28	0.308	0.151	0.296	0.013	0.195	0.427	0.926	0.93258	0.93434
ss1868507129	21	20129951	40	0.295	0.915	0.81	1	1	0.696	1	0.985	0.633	0.668	0.3611	0.3131	0.344	0.896	0.795	0.973	0.979	0.696	0.982	0.97	0.633	0.668	0.3611	0.3131
ss1868474984	9	120105478	40	0.732	0.143	0.2	0.235	0.06	0.332	0	0.03	0.284	0	0.7416	0.7222	0.66	0.154	0.215	0.271	0.08	0.332	0.012	0.035	0.284	0	0.7416	0.7222
ss1868135814	1	119936059	40	0.147	0.888	0.83	0.955	0.93	0.655	1	0.96	0.765	0.287	0.1742	0.1786	0.152	0.868	0.819	0.96	0.927	0.655	0.988	0.95	0.765	0.287	0.1742	0.1786
ss1868568904	13	12466020	40	0.298	0.93	0.91	0.925	0.94	0.825	1	0.98	0.822	0.71	0.3371	0.2879	0.303	0.93	0.905	0.918	0.939	0.825	0.975	0.972	0.822	0.71	0.3371	0.2879
ss1868053977	14	60654079	40	0.596	0.003	0	0.01	0	0.01	0	0	0.002	0	0.4529	0.5158	0.537	0.015	0.033	0.017	0.026	0.01	0.018	0.013	0.002	0	0.4529	0.5158
ss1867986218	11	5696043	200	0.686	0.997	1	1	1	0.985	1	1	1	1	0.6889	0.5909	0.723	0.99	0.97	0.963	0.98	0.985	0.977	0.962	1	1	0.6889	0.5909
ss1868473920	20	33830591	40	0.265	0.886	0.75	0.93	1	0.633	1	1	0.856	0.787	0.1889	0.2475	0.286	0.877	0.676	0.913	0.975	0.633	0.985	0.977	0.856	0.787	0.1889	0.2475
ss1868094336	14	54325655	120	0.521	0.981	0.965	0.995	0.995	0.944	1	0.985	0.951	0.96	0.5057	0.526	0.533	0.968	0.969	0.985	0.976	0.944	0.973	0.983	0.951	0.96	0.5057	0.526
ss1868087467	2	43316105	40	0.327	0.892	0.79	1	0.785	0.787	1	0.99	0.246	0.292	0.3	0.2632	0.367	0.869	0.76	0.988	0.732	0.787	0.965	0.988	0.246	0.292	0.3	0.2632
ss1867951061	24	17041153	200	0.411	0.024	0	0	0.025	0.117	0	0	0.079	0.094	0.427	0.4948	0.391	0.035	0.034	0.059	0.06	0.117	0.022	0.013	0.079	0.094	0.427	0.4948
ss1868552487	18	23347293	40	0.685	0.115	0.065	0.03	0.46	0.134	0	0	0.126	0	0.7022	0.6465	0.687	0.14	0.081	0.042	0.466	0.134	0.034	0.039	0.126	0	0.7022	0.6465
ss1868148246	16	68122539	200	0.65	0.997	1	1	1	0.99	0.995	0.995	0.979	0.96	0.5787	0.6134	0.658	0.972	0.979	0.963	0.981	0.99	0.983	0.991	0.979	0.96	0.5787	0.6134
ss1868623424	10	24152392	40	0.578	0.036	0	0	0	0.139	0.075	0	0.094	0.649	0.5611	0.5867	0.544	0.055	0.018	0.005	0.028	0.139	0.092	0.028	0.094	0.649	0.5611	0.5867
ss1868381995	1	34142111	80	0.426	0.945	0.93	1	1	0.796	1	0.945	0.689	0.08	0.3851	0.4231	0.485	0.934	0.923	0.966	0.974	0.796	0.961	0.947	0.689	0.08	0.3851	0.4231
ss1868051054	16	42025831	80	0.45	0.945	0.965	1	1	0.745	1	0.96	0.875	0.425	0.4048	0.427	0.479	0.936	0.951	0.953	0.964	0.745	0.978	0.956	0.875	0.425	0.4048	0.427
ss1868125579	21	14435254	160	0.545	0.096	0	0	0	0.245	0.105	0.225	0.104	0.24	0.5118	0.5895	0.495	0.106	0.038	0.03	0.012	0.245	0.123	0.261	0.104	0.24	0.5118	0.5895
ss1868150669	5	22283713	120	0.486	0.96	1	0.99	1	0.849	0.935	0.985	1	0.906	0.4438	0.3929	0.496	0.958	0.978	0.989	0.98	0.849	0.924	0.979	1	0.906	0.4438	0.3929
ss1868438997	1	34403491	80	0.496	0.98	1	0.965	0.97	0.943	1	1	1	0.725	0.4709	0.4785	0.599	0.966	0.976	0.96	0.965	0.943	0.969	0.965	1	0.725	0.4709	0.4785
ss1868088784	21	38821034	80	0.46	0.963	1	1	1	0.779	1	1	0.963	0.435	0.425	0.35	0.476	0.935	0.988	0.979	0.988	0.779	0.977	0.981	0.963	0.435	0.425	0.35
ss1868428338	9	96285389	80	0.544	0.041	0.105	0	0	0.143	0	0	0	0.158	0.4889	0.5455	0.506	0.058	0.128	0.03	0.024	0.143	0.032	0.011	0	0.158	0.4889	0.5455
ss1867966279	10	67921632	120	0.504	0.978	1	0.935	1	0.932	1	1	0.92	1	0.5301	0.5208	0.523	0.98	0.945	0.921	0.988	0.932	0.956	0.979	0.92	1	0.5301	0.5208
ss1867974582	12	62540290	200	0.671	0.995	1	1	1	0.98	0.995	0.995	0.97	0.995	0.6477	0.6122	0.698	0.99	0.98	0.974	0.981	0.98	0.968	0.971	0.97	0.995	0.6477	0.6122
ss1868544509	21	19962971	120	0.541	0.072	0.045	0.12	0.04	0.184	0	0.04	0	0.223	0.6067	0.5876	0.536	0.103	0.065	0.122	0.04	0.184	0.021	0.048	0	0.223	0.6067	0.5876
ss1868421879	9	111480036	160	0.509	0.952	1	1	1	0.797	0.98	0.935	0.832	1	0.4419	0.4494	0.524	0.921	0.959	0.976	0.973	0.797	0.979	0.921	0.832	1	0.4419	0.4494
ss1868053072	6	59750902	160	0.519	0.954	0.895	0.94	1	0.888	1	1	0.929	0.604	0.4444	0.4949	0.522	0.933	0.895	0.934	0.98	0.888	0.971	0.972	0.929	0.604	0.4444	0.4949
ss1868084881	20	63108194	80	0.472	0.994	1	1	1	0.969	0.995	1	0.962	1	0.4091	0.4323	0.48	0.966	0.973	0.971	0.976	0.969	0.974	0.973	0.962	1	0.4091	0.4323
ss1868483898	3	37885790	200	0.584	0.983	0.975	1	1	0.923	1	1	1	0.792	0.5833	0.5521	0.597	0.949	0.97	0.971	0.951	0.923	0.995	0.989	1	0.792	0.5833	0.5521
ss1867968666	15	5513200	160	0.475	0.042	0.06	0	0.065	0.128	0	0	0.018	0.302	0.4222	0.5152	0.467	0.05	0.094	0.027	0.073	0.128	0.041	0.027	0.018	0.302	0.4222	0.5152
ss1868507075	14	80079011	40	0.218	0.901	0.86	0.84	0.945	0.784	1	0.975	0.695	0.665	0.2056	0.2677	0.232	0.882	0.855	0.816	0.948	0.784	0.948	0.98	0.695	0.665	0.2056	0.2677
ss1868089757	18	53602543	120	0.47	0.948	0.945	0.875	0.95	0.918	1	1	0.877	0.99	0.4419	0.4	0.553	0.95	0.903	0.852	0.927	0.918	0.971	0.983	0.877	0.99	0.4419	0.4
ss1867968924	10	113044144	80	0.547	0.061	0.085	0.06	0	0.193	0	0.03	0.318	0.53	0.4611	0.5404	0.489	0.078	0.106	0.077	0.039	0.193	0.022	0.031	0.318	0.53	0.4611	0.5404
ss1868557951	9	128714848	40	0.739	0.135	0.07	0.07	0.05	0.111	0.25	0.26	0.495	0.792	0.6845	0.7396	0.735	0.172	0.094	0.091	0.065	0.111	0.269	0.263	0.495	0.792	0.6845	0.7396
ss1868607845	11	19429358	160	0.495	0.947	1	0.9	0.895	0.912	0.975	1	1	1	0.3278	0.4848	0.518	0.934	0.97	0.895	0.868	0.912	0.961	0.978	1	1	0.3278	0.4848
ss1868600139	10	9297659	120	0.458	0.916	0.945	0.835	0.83	0.913	1	0.97	0.992	0.866	0.4389	0.5	0.47	0.891	0.925	0.817	0.818	0.913	0.964	0.933	0.992	0.866	0.4389	0.5
ss1868593243	9	18236334	160	0.446	0.008	0	0.005	0	0.041	0	0	0	0.168	0.4884	0.4787	0.435	0.013	0.027	0.011	0.024	0.041	0.03	0.016	0	0.168	0.4884	0.4787
ss1868087854	11	57624452	160	0.542	0.979	1	0.98	1	0.892	1	1	0.893	0.391	0.4889	0.5556	0.591	0.973	0.961	0.979	0.961	0.892	0.978	0.98	0.893	0.391	0.4889	0.5556
ss1868518742	1	21418795	200	0.581	0.988	1	1	1	0.929	1	1	0.999	0.465	0.5333	0.5354	0.617	0.989	0.983	0.965	0.962	0.929	0.984	0.989	0.999	0.465	0.5333	0.5354
ss1868493714	20	33023623	120	0.514	0.049	0.015	0.1	0.13	0.031	0.005	0.015	0	0.02	0.6	0.4688	0.476	0.08	0.023	0.123	0.14	0.031	0.011	0.023	0	0.02	0.6	0.4688
ss1868544991	1	78560590	40	0.38	0.961	1	0.925	1	0.84	1	1	0.852	0.668	0.55	0.4242	0.385	0.959	0.973	0.926	0.979	0.84	0.97	0.962	0.852	0.668	0.55	0.4242
ss1868107148	26	23880707	120	0.505	0.984	1	1	1	0.902	1	1	1	0.965	0.5056	0.4541	0.567	0.979	0.948	0.976	0.965	0.902	0.981	0.982	1	0.965	0.5056	0.4541
ss1868538555	29	35802690	200	0.562	0.97	1	1	0.945	0.875	1	1	0.903	0.51	0.5057	0.5365	0.572	0.949	0.983	0.98	0.934	0.875	0.973	0.937	0.903	0.51	0.5057	0.5365
ss1868601181	14	64759806	160	0.521	0.065	0.035	0.115	0.16	0.079	0	0	0.216	0.064	0.5393	0.5421	0.495	0.067	0.046	0.122	0.185	0.079	0.016	0.01	0.216	0.064	0.5393	0.5421
ss1868079005	28	22574968	160	0.519	0.965	1	1	0.94	0.849	1	1	0.883	0.98	0.5281	0.5421	0.543	0.957	0.963	0.951	0.938	0.849	0.975	0.967	0.883	0.98	0.5281	0.5421
ss1868585665	5	39892701	120	0.537	0.07	0.13	0	0	0.289	0	0	0	0.475	0.6404	0.6061	0.511	0.09	0.131	0.016	0.024	0.289	0.025	0.029	0	0.475	0.6404	0.6061
ss1867939881	1	26023165	160	0.451	0.016	0.01	0	0	0.084	0	0	0.215	0.556	0.4128	0.3723	0.447	0.028	0.013	0.008	0.016	0.084	0.032	0.021	0.215	0.556	0.4128	0.3723
ss1868496033	1	118219224	80	0.431	0.924	0.885	0.85	0.99	0.818	1	1	0.846	0.827	0.436	0.4444	0.528	0.909	0.879	0.823	0.982	0.818	0.968	0.992	0.846	0.827	0.436	0.4444
ss1867931990	24	1256296	40	0.757	0.103	0.25	0.015	0	0.33	0	0.025	0.615	0.673	0.7235	0.7552	0.7	0.12	0.25	0.033	0.017	0.33	0.022	0.03	0.615	0.673	0.7235	0.7552
ss1868525050	15	48674454	120	0.466	0	0	0	0	0	0	0	0	0.045	0.4278	0.4949	0.465	0.019	0.046	0.046	0.019	0	0.007	0.042	0	0.045	0.4278	0.4949
ss1868511776	1	122288508	160	0.505	0.956	0.97	0.86	0.965	0.939	1	1	1	0.683	0.4833	0.5152	0.532	0.944	0.953	0.847	0.958	0.939	0.985	0.973	1	0.683	0.4833	0.5152
ss1868562650	3	59636946	120	0.465	0.937	0.92	1	0.995	0.784	1	0.92	0.579	0.83	0.5176	0.6263	0.516	0.939	0.907	0.98	0.977	0.784	0.976	0.913	0.579	0.83	0.5176	0.6263
ss1868572068	13	53063407	80	0.473	0.962	0.995	1	0.93	0.847	1	1	1	0.955	0.4773	0.4192	0.481	0.937	0.981	0.958	0.919	0.847	0.969	0.972	1	0.955	0.4773	0.4192
ss1868129391	18	27149646	40	0.566	0.035	0.025	0.08	0	0.103	0	0	0	0.015	0.5833	0.5202	0.558	0.04	0.033	0.083	0.023	0.103	0.049	0.034	0	0.015	0.5833	0.5202
ss1868507667	25	47109186	40	0.537	0	0	0	0	0	0	0	0	1	0.7135	0.5918	0.474	0.023	0.012	0.013	0.034	0	0.01	0.023	0	1	0.7135	0.5918
ss1868656394	13	74995992	120	0.473	0.942	0.955	0.875	0.975	0.857	1	0.99	1	0.881	0.4778	0.4899	0.479	0.929	0.952	0.877	0.971	0.857	0.987	0.989	1	0.881	0.4778	0.4899
ss1868736586	1	48877890	80	0.431	0.962	1	1	0.855	0.915	1	1	1	0.926	0.4259	0.3602	0.432	0.95	0.982	0.98	0.854	0.915	0.973	0.985	1	0.926	0.4259	0.3602
ss1868174519	6	38922226	160	0.468	0.017	0	0.005	0.005	0.054	0.035	0.005	0.035	0.13	0.3171	0.3958	0.445	0.029	0.043	0.027	0.018	0.054	0.047	0.018	0.035	0.13	0.3171	0.3958
ss1868767567	10	74573457	40	0.325	0.955	1	1	0.845	0.949	0.965	0.97	0.949	0.738	0.3427	0.3571	0.337	0.933	0.977	0.971	0.821	0.949	0.963	0.96	0.949	0.738	0.3427	0.3571
ss1868364297	4	47723800	120	0.455	0.934	0.94	0.87	0.935	0.893	1	0.965	0.714	0.585	0.4128	0.4444	0.466	0.906	0.895	0.862	0.94	0.893	0.981	0.955	0.714	0.585	0.4128	0.4444
ss1868678135	13	75054448	160	0.478	0.044	0	0	0.005	0.258	0	0	0.321	0.317	0.4607	0.5204	0.463	0.071	0.01	0.016	0.022	0.258	0.046	0.052	0.321	0.317	0.4607	0.5204
ss1868781975	15	60041935	40	0.779	0.154	0.26	0	0.25	0.416	0	0	0.437	0.178	0.7241	0.7713	0.769	0.179	0.316	0.029	0.257	0.416	0.025	0.02	0.437	0.178	0.7241	0.7713
ss1867932527	3	32131658	120	0.54	0.066	0.125	0.03	0	0.24	0	0	0.084	0.51	0.5795	0.599	0.535	0.079	0.146	0.043	0.024	0.24	0.021	0.035	0.084	0.51	0.5795	0.599
ss1868827486	28	16117958	160	0.493	0.045	0.07	0.025	0	0.173	0	0	0.001	0.223	0.5	0.4184	0.486	0.053	0.107	0.062	0.02	0.173	0.015	0.038	0.001	0.223	0.5	0.4184
ss1868669490	22	44220604	40	0.436	0.977	1	1	0.98	0.881	1	1	0.969	1	0.4056	0.3636	0.479	0.98	0.969	0.946	0.968	0.881	0.97	0.984	0.969	1	0.4056	0.3636
ss1868701397	12	66573889	80	0.563	0.052	0.025	0.08	0	0.204	0	0	0.059	0.47	0.5281	0.5758	0.506	0.054	0.03	0.106	0.007	0.204	0.031	0.018	0.059	0.47	0.5281	0.5758
ss1868356986	22	20099868	40	0.651	0.041	0.025	0.095	0.04	0.087	0	0	0	0	0.6629	0.6804	0.632	0.045	0.039	0.1	0.063	0.087	0.009	0.026	0	0	0.6629	0.6804
ss1868817925	10	74999562	80	0.515	0.022	0.055	0	0	0.077	0	0	0	0	0.4444	0.5101	0.45	0.047	0.087	0.027	0.031	0.077	0.012	0.022	0	0	0.4444	0.5101
ss1868825809	29	28079170	200	0.537	0.954	1	1	0.825	0.898	1	1	1	0.723	0.55	0.4293	0.612	0.94	0.982	0.972	0.817	0.898	0.954	0.95	1	0.723	0.55	0.4293
ss1868185197	25	14898668	200	0.684	0.998	1	0.995	1	0.995	1	1	1	0.911	0.6444	0.6212	0.687	0.986	0.966	0.98	0.972	0.995	0.957	0.969	1	0.911	0.6444	0.6212
ss1868671005	19	11425598	200	0.307	0.003	0	0	0	0.015	0	0	0	0	0.35	0.3687	0.297	0.017	0.019	0.016	0.016	0.015	0.028	0.027	0	0	0.35	0.3687
ss1868341128	7	18025303	160	0.522	0.957	0.99	0.995	0.975	0.857	1	0.925	0.886	0.09	0.5393	0.5505	0.528	0.956	0.986	0.979	0.976	0.857	0.988	0.897	0.886	0.09	0.5393	0.5505
ss1868640972	3	77441097	200	0.48	0.057	0	0.135	0	0.206	0	0	0.04	0.891	0.5167	0.5354	0.473	0.064	0.021	0.163	0.017	0.206	0.032	0.027	0.04	0.891	0.5167	0.5354
ss1868346793	6	35896819	160	0.462	0.913	1	0.84	0.99	0.897	0.76	0.99	0.911	0.96	0.4128	0.4596	0.478	0.879	0.966	0.834	0.99	0.897	0.75	0.989	0.911	0.96	0.4128	0.4596
ss1868288190	22	18354574	80	0.455	0.941	0.955	0.86	0.91	0.923	1	1	0.981	0.228	0.4556	0.5104	0.518	0.926	0.948	0.836	0.894	0.923	0.976	0.982	0.981	0.228	0.4556	0.5104
ss1868774522	10	75405791	40	0.422	0.992	1	0.995	1	0.959	1	1	0.999	1	0.5337	0.4796	0.442	0.982	0.984	0.986	0.982	0.959	0.991	0.987	0.999	1	0.5337	0.4796
ss1868176505	24	19771340	120	0.481	0.964	1	0.915	1	0.871	1	1	0.818	0.955	0.5	0.4949	0.51	0.955	0.978	0.885	0.96	0.871	0.97	0.972	0.818	0.955	0.5	0.4949
ss1868174431	26	26409791	120	0.493	0.03	0.015	0.025	0	0.138	0	0.005	0.126	0.139	0.4719	0.5051	0.489	0.059	0.034	0.052	0.013	0.138	0.019	0.011	0.126	0.139	0.4719	0.5051
ss1868343163	9	110470336	160	0.49	0.063	0.015	0.075	0.14	0.072	0.075	0	0.022	0.688	0.5602	0.4845	0.489	0.064	0.022	0.085	0.166	0.072	0.101	0.022	0.022	0.688	0.5602	0.4845
ss1868172177	3	74849205	80	0.457	0.948	0.945	1	0.965	0.811	1	0.965	0.831	0.421	0.4773	0.4541	0.495	0.949	0.948	0.98	0.968	0.811	0.991	0.949	0.831	0.421	0.4773	0.4541
ss1868634302	13	20068423	80	0.454	0.944	1	1	0.755	0.908	1	1	0.85	0.515	0.3989	0.4697	0.451	0.933	0.98	0.953	0.755	0.908	0.967	0.99	0.85	0.515	0.3989	0.4697
ss1868336006	9	94380510	200	0.38	0.003	0	0.01	0	0.01	0	0	0	0.01	0.4889	0.404	0.367	0.043	0.046	0.011	0.019	0.01	0.016	0.025	0	0.01	0.4889	0.404
ss1868832656	4	8962961	200	0.546	0.953	1	0.955	1	0.765	1	1	1	0.683	0.3944	0.4485	0.552	0.949	0.984	0.951	0.993	0.765	0.969	0.976	1	0.683	0.3944	0.4485
ss1868177889	14	82333794	200	0.639	0.991	1	1	1	0.943	1	1	1	1	0.5944	0.5714	0.69	0.99	0.972	0.977	0.961	0.943	0.978	0.978	1	1	0.5944	0.5714
ss1868202163	14	14812965	160	0.555	0.984	1	1	1	0.905	1	1	0.978	0.812	0.5222	0.6094	0.559	0.979	0.991	0.981	0.938	0.905	0.976	0.979	0.978	0.812	0.5222	0.6094
ss1868789669	26	28874573	80	0.526	0.031	0	0	0	0.133	0.005	0.05	0.086	0.327	0.5444	0.5612	0.514	0.045	0.022	0.027	0.028	0.133	0.01	0.061	0.086	0.327	0.5444	0.5612
ss1868177842	10	17816159	80	0.439	0.924	0.91	0.905	0.925	0.857	0.97	0.975	0.956	0.847	0.4389	0.4545	0.442	0.902	0.868	0.903	0.914	0.857	0.956	0.969	0.956	0.847	0.4389	0.4545
ss1868791748	9	47767250	200	0.362	0.005	0.005	0.005	0	0.005	0.005	0.01	0.016	0.129	0.4667	0.4175	0.331	0.017	0.01	0.011	0.019	0.005	0.018	0.012	0.016	0.129	0.4667	0.4175
ss1868853749	2	24687448	120	0.524	0.992	1	1	1	0.951	1	1	0.779	0.985	0.4326	0.4247	0.564	0.988	0.992	0.987	0.985	0.951	0.97	0.957	0.779	0.985	0.4326	0.4247
ss1868652573	3	28611282	80	0.441	0.943	0.93	0.935	0.925	0.867	1	1	0.974	0.248	0.4667	0.4545	0.473	0.932	0.929	0.924	0.922	0.867	0.978	0.967	0.974	0.248	0.4667	0.4545
ss1867926219	9	18247124	120	0.459	0.937	0.92	0.985	0.895	0.82	1	1	0.854	0.757	0.4091	0.4133	0.46	0.914	0.889	0.982	0.898	0.82	0.98	0.978	0.854	0.757	0.4091	0.4133
ss1868361228	10	74876229	160	0.539	0.994	1	0.99	1	0.974	1	1	0.997	0.926	0.5556	0.5455	0.558	0.987	0.965	0.984	0.955	0.974	0.994	0.991	0.997	0.926	0.5556	0.5455
ss1868247870	10	29094542	200	0.139	0	0	0	0	0	0	0	0	0.282	0.1889	0.2121	0.125	0.029	0.016	0.035	0.021	0	0.026	0.029	0	0.282	0.1889	0.2121
ss1868624501	13	44831795	120	0.517	0.052	0.045	0.11	0.09	0.037	0.015	0.015	0	0	0.483	0.5102	0.508	0.082	0.07	0.115	0.11	0.037	0.034	0.022	0	0	0.483	0.5102
ss1868307220	26	25803272	200	0.426	0.022	0.005	0	0	0.047	0.045	0.035	0.047	0.132	0.2824	0.3737	0.402	0.025	0.02	0.016	0.014	0.047	0.067	0.042	0.047	0.132	0.2824	0.3737
ss1868744383	11	14462494	120	0.453	0.92	0.94	0.875	0.85	0.856	1	1	1	0.99	0.4278	0.4192	0.465	0.909	0.932	0.806	0.796	0.856	0.98	0.963	1	0.99	0.4278	0.4192
ss1868371067	5	23716955	40	0.313	0.939	0.995	1	1	0.641	1	1	0.729	0.36	0.3315	0.3093	0.325	0.932	0.981	0.983	0.989	0.641	0.986	0.991	0.729	0.36	0.3315	0.3093
ss1868816244	13	75131717	40	0.817	0.19	0.58	0.125	0.045	0.346	0	0.045	0.299	0.23	0.7216	0.7194	0.813	0.199	0.636	0.148	0.055	0.346	0.006	0.051	0.299	0.23	0.7216	0.7194
ss1868190066	6	67985911	40	0.758	0.017	0.005	0.04	0.02	0.036	0	0	0	0	0.6989	0.7194	0.721	0.034	0.019	0.043	0.022	0.036	0.023	0.027	0	0	0.6989	0.7194
ss1868716819	26	26959215	120	0.475	0.957	0.99	0.955	1	0.797	1	1	1	1	0.3951	0.3407	0.537	0.956	0.989	0.95	0.97	0.797	0.99	0.966	1	1	0.3951	0.3407
ss1868677539	14	55372440	120	0.505	0.969	0.975	0.965	1	0.872	1	1	0.951	1	0.5278	0.4747	0.519	0.965	0.938	0.955	0.975	0.872	0.98	0.972	0.951	1	0.5278	0.4747
ss1868789331	28	21420972	160	0.544	0.969	1	0.935	1	0.879	1	1	0.967	1	0.5778	0.5051	0.565	0.959	0.97	0.94	0.984	0.879	0.975	0.988	0.967	1	0.5778	0.5051
ss1868182623	14	23949580	40	0.642	0.083	0.06	0.165	0.03	0.245	0	0	0.161	0.287	0.6333	0.6566	0.628	0.089	0.062	0.184	0.035	0.245	0.043	0.016	0.161	0.287	0.6333	0.6566
ss1868651846	10	36953584	40	0.414	0.972	0.975	0.97	0.935	0.959	1	0.995	0.967	0.896	0.4034	0.4031	0.432	0.97	0.961	0.964	0.908	0.959	0.979	0.984	0.967	0.896	0.4034	0.4031
ss1868694726	24	34413403	80	0.512	0.024	0	0.01	0.01	0.031	0.045	0.045	0.043	0	0.4602	0.5103	0.466	0.023	0.012	0.013	0.01	0.031	0.054	0.053	0.043	0	0.4602	0.5103
ss1868194443	3	71873683	160	0.541	0.971	1	0.92	0.995	0.912	1	1	0.953	0.305	0.5235	0.5	0.583	0.958	0.986	0.886	0.977	0.912	0.976	0.989	0.953	0.305	0.5235	0.5
ss1868677940	1	131145845	40	0.583	0.002	0	0	0	0.01	0	0	0	0.203	0.6	0.6173	0.548	0.02	0.03	0.041	0.034	0.01	0.015	0.012	0	0.203	0.6	0.6173
ss1868774216	10	31656208	40	0.394	0.954	1	0.905	0.895	0.923	1	1	0.884	0.391	0.35	0.3788	0.405	0.935	0.976	0.894	0.893	0.923	0.977	0.959	0.884	0.391	0.35	0.3788
ss1868627525	14	34122185	200	0.703	1	1	1	1	1	1	1	0.996	1	0.6534	0.6122	0.741	0.988	0.99	0.974	0.95	1	0.978	0.973	0.996	1	0.6534	0.6122
ss1868760381	26	19760548	40	0.833	0.027	0.02	0.03	0.02	0.092	0	0	0	0.312	0.7472	0.7551	0.818	0.049	0.036	0.03	0.025	0.092	0.024	0.013	0	0.312	0.7472	0.7551
ss1868650428	25	34076649	40	0.343	0.919	0.96	0.965	0.975	0.765	0.93	0.92	0.932	0.99	0.3	0.3687	0.341	0.92	0.944	0.955	0.954	0.765	0.927	0.886	0.932	0.99	0.3	0.3687
ss1868334810	16	16929834	120	0.461	0.935	0.84	0.945	1	0.844	0.99	0.99	0.985	0.782	0.5	0.4747	0.492	0.893	0.818	0.946	0.962	0.844	0.978	0.978	0.985	0.782	0.5	0.4747
ss1868763930	23	30834730	200	0.388	0.014	0	0	0	0.082	0	0	0	0.267	0.4667	0.4149	0.353	0.01	0.037	0.024	0.019	0.082	0.013	0.018	0	0.267	0.4667	0.4149
ss1868251619	12	34300273	120	0.443	0.914	0.955	0.77	0.89	0.868	1	1	1	1	0.5172	0.5155	0.5	0.909	0.95	0.721	0.879	0.868	0.981	0.958	1	1	0.5172	0.5155
ss1868302138	15	41862662	80	0.448	0.933	0.945	0.835	0.96	0.912	0.99	0.955	0.961	0.1	0.3989	0.4588	0.483	0.921	0.939	0.82	0.951	0.912	0.986	0.95	0.961	0.1	0.3989	0.4588
ss1868204079	26	21021412	200	0.408	0.014	0	0.015	0	0.066	0	0	0	0.109	0.4213	0.4592	0.404	0.011	0.044	0.021	0.015	0.066	0.044	0.033	0	0.109	0.4213	0.4592
ss1868836558	22	7476623	200	0.638	0.99	1	0.945	1	0.995	1	1	1	0.98	0.5393	0.5101	0.678	0.985	0.968	0.932	0.977	0.995	0.962	0.975	1	0.98	0.5393	0.5101
ss1868751189	1	50787973	120	0.502	0.023	0	0	0	0.138	0	0	0	0.218	0.4398	0.489	0.495	0.031	0.023	0.015	0.017	0.138	0.027	0.027	0	0.218	0.4398	0.489
ss1868343883	4	47547709	200	0.37	0.004	0	0	0	0.027	0	0	0	0.277	0.3793	0.4167	0.333	0.021	0.034	0.036	0.013	0.027	0.031	0.023	0	0.277	0.3793	0.4167
ss1868267866	24	1447519	160	0.514	0.955	0.95	1	0.94	0.842	1	1	0.931	0.34	0.4253	0.4427	0.519	0.925	0.936	0.979	0.916	0.842	0.985	0.979	0.931	0.34	0.4253	0.4427
ss1868715887	18	56287845	120	0.552	0.09	0	0.145	0.25	0.143	0	0	0.084	0.446	0.5	0.5707	0.522	0.114	0.047	0.188	0.275	0.143	0.03	0.026	0.084	0.446	0.5	0.5707
ss1868360113	16	68995251	160	0.554	0.986	1	0.96	1	0.958	1	1	1	0.995	0.5465	0.4792	0.559	0.987	0.958	0.954	0.967	0.958	0.98	0.978	1	0.995	0.5465	0.4792
ss1868687735	5	34714986	80	0.528	0.04	0.08	0	0	0.161	0	0	0.197	0.54	0.5	0.4895	0.459	0.059	0.106	0.019	0.038	0.161	0.044	0.017	0.197	0.54	0.5	0.4895
ss1868262960	21	51628593	40	0.8	0.01	0	0.02	0.01	0.031	0	0	0.01	0	0.6932	0.7121	0.759	0.038	0.028	0.041	0.011	0.031	0.041	0.024	0.01	0	0.6932	0.7121
ss1868164197	3	40345304	40	0.565	0.024	0.005	0	0	0.137	0	0	0.048	0.485	0.5253	0.6183	0.552	0.024	0.01	0.018	0.02	0.137	0.051	0.018	0.048	0.485	0.5253	0.6183
ss1868848221	13	76458677	120	0.554	0.078	0.17	0.155	0	0.143	0	0	0.088	0.396	0.5449	0.5612	0.52	0.086	0.18	0.177	0.014	0.143	0.02	0.027	0.088	0.396	0.5449	0.5612
ss1868819810	14	54648128	120	0.521	0.986	1	1	0.96	0.959	1	1	1	0.936	0.4944	0.4596	0.6	0.986	0.98	0.963	0.948	0.959	0.968	0.979	1	0.936	0.4944	0.4596
ss1868852414	12	34228476	160	0.498	0.051	0.025	0.145	0.025	0.112	0	0	0	0.02	0.4944	0.5	0.499	0.076	0.063	0.188	0.037	0.112	0.012	0.026	0	0.02	0.4944	0.5
ss1868778326	9	84418281	200	0.412	0.015	0	0	0	0.089	0	0	0.128	0.866	0.3889	0.4286	0.366	0.018	0.039	0.033	0.026	0.089	0.027	0.02	0.128	0.866	0.3889	0.4286
ss1868771168	25	11878066	160	0.517	0.95	1	1	0.81	0.893	1	1	0.839	0.901	0.4111	0.4796	0.528	0.929	0.915	0.987	0.796	0.893	0.99	0.983	0.839	0.901	0.4111	0.4796
ss1868629600	18	13865314	40	0.346	0.982	1	0.94	1	0.959	1	0.995	1	0.965	0.3258	0.3041	0.415	0.968	0.988	0.938	0.993	0.959	0.963	0.99	1	0.965	0.3258	0.3041
ss1868282866	9	138981665	160	0.555	0.992	1	0.99	0.99	0.974	1	1	1	1	0.5682	0.5	0.59	0.982	0.994	0.984	0.984	0.974	0.989	0.98	1	1	0.5682	0.5
ss1868854112	17	26953835	200	0.468	0.049	0.025	0	0	0.268	0	0	0	0.01	0.5674	0.5758	0.462	0.065	0.039	0.024	0.017	0.268	0.012	0.029	0	0.01	0.5674	0.5758
ss1868724976	13	55810840	200	0.389	0.014	0.015	0	0	0.066	0	0	0	0.07	0.3889	0.4091	0.381	0.011	0.024	0.018	0.027	0.066	0.026	0.024	0	0.07	0.3889	0.4091
ss1868340899	23	33618853	40	0.976	0.37	0.45	0.22	0.57	0.5	0.19	0.29	0.543	0.41	0.98889	0.9697	0.965	0.393	0.485	0.242	0.631	0.5	0.201	0.323	0.543	0.41	0.98889	0.9697
ss1868664720	12	26385028	80	0.493	0.99	1	0.96	1	0.985	0.995	1	0.975	0.574	0.4943	0.4439	0.556	0.982	0.981	0.948	0.977	0.985	0.982	0.995	0.975	0.574	0.4943	0.4439
ss1868657698	24	12438834	120	0.556	0.098	0.295	0	0	0.291	0	0	0.132	0.35	0.5889	0.5253	0.56	0.105	0.316	0.013	0.027	0.291	0.038	0.022	0.132	0.35	0.5889	0.5253
ss1868161341	10	64124914	80	0.459	0.989	1	0.99	0.98	0.964	1	1	0.983	0.881	0.4775	0.4115	0.526	0.987	0.966	0.978	0.974	0.964	0.993	0.975	0.983	0.881	0.4775	0.4115
ss1868812870	5	22651975	40	0.617	0.049	0	0.135	0.025	0.01	0.11	0.015	0	0.154	0.65	0.6667	0.604	0.056	0.022	0.193	0.03	0.01	0.123	0.028	0	0.154	0.65	0.6667
ss1868197352	9	103878152	200	0.65	0.997	1	1	1	0.979	1	1	1	0.658	0.5899	0.5606	0.678	0.979	0.964	0.975	0.977	0.979	0.979	0.97	1	0.658	0.5899	0.5606
ss1868157902	21	43563036	120	0.449	0.915	0.895	0.925	0.825	0.857	1	0.985	0.835	0.599	0.4778	0.404	0.494	0.895	0.89	0.921	0.792	0.857	0.968	0.981	0.835	0.599	0.4778	0.404
ss1868299689	18	66384983	160	0.507	0.96	1	1	1	0.76	1	1	0.799	0.842	0.3667	0.3939	0.57	0.952	0.95	0.959	0.985	0.76	0.968	0.978	0.799	0.842	0.3667	0.3939
ss1868813847	1	136083409	160	0.544	0.976	1	0.945	0.98	0.929	1	1	1	0.797	0.45	0.5153	0.544	0.975	0.98	0.947	0.963	0.929	0.982	0.991	1	0.797	0.45	0.5153
ss1868269806	24	11076310	200	0.349	0.007	0	0	0	0.041	0	0	0	0	0.4167	0.3969	0.323	0.011	0.014	0.018	0.027	0.041	0.02	0.026	0	0	0.4167	0.3969
ss1868293299	1	82375595	160	0.563	0.987	1	0.965	0.99	0.969	1	1	0.996	1	0.5337	0.601	0.576	0.988	0.991	0.962	0.982	0.969	0.979	0.985	0.996	1	0.5337	0.601
ss1868322699	8	21975867	120	0.046	0.518	0.42	0.625	0.285	0.479	0.735	0.565	0.443	1	0.05	0.08081	0.056	0.503	0.407	0.589	0.245	0.479	0.677	0.547	0.443	1	0.05	0.08081
ss1868302410	13	22190818	40	0.296	0.9	0.95	0.965	0.795	0.742	1	0.945	0.877	0.624	0.2989	0.2732	0.362	0.884	0.931	0.957	0.788	0.742	0.972	0.923	0.877	0.624	0.2989	0.2732
ss1868770974	1	23889109	200	0.368	0.009	0	0	0	0.051	0	0	0.037	0.555	0.4235	0.4309	0.37	0.027	0.018	0.018	0.029	0.051	0.041	0.038	0.037	0.555	0.4235	0.4309
ss1868834288	11	23243405	200	0.667	0.993	1	1	1	0.964	1	0.995	0.987	1	0.5889	0.6111	0.676	0.988	0.989	0.985	0.975	0.964	0.975	0.978	0.987	1	0.5889	0.6111
ss1868786884	14	61143589	80	0.486	0.984	1	0.97	0.98	0.959	0.995	1	1	0.807	0.5889	0.5657	0.541	0.969	0.947	0.939	0.968	0.959	0.993	0.963	1	0.807	0.5889	0.5657
ss1868356030	8	18547677	160	0.493	0.943	0.91	1	1	0.786	0.965	1	0.861	0.248	0.4389	0.4242	0.554	0.931	0.878	0.989	0.964	0.786	0.964	0.985	0.861	0.248	0.4389	0.4242
ss1868355732	13	27569672	200	0.522	0.938	0.99	1	1	0.64	1	1	0.717	0.713	0.4012	0.4655	0.547	0.93	0.989	0.975	0.965	0.64	0.987	0.978	0.717	0.713	0.4012	0.4655
ss1868161617	13	71002063	120	0.559	0.101	0	0.35	0.13	0.051	0	0.075	0.094	0.361	0.5889	0.5707	0.524	0.108	0.03	0.357	0.131	0.051	0.041	0.08	0.094	0.361	0.5889	0.5707
ss1868161176	24	12087263	80	0.434	0.933	0.96	0.97	0.935	0.895	0.895	0.945	0.942	0.99	0.3944	0.4343	0.463	0.93	0.954	0.953	0.937	0.895	0.878	0.95	0.942	0.99	0.3944	0.4343
ss1868311714	18	24221747	80	0.946	0.457	0.325	0.525	0.42	0.479	0.515	0.48	0.792	0.975	0.90556	0.93939	0.949	0.542	0.392	0.557	0.436	0.479	0.52	0.512	0.792	0.975	0.90556	0.93939
ss1868341763	15	40916691	80	0.541	0.052	0.08	0.01	0.05	0.17	0	0	0.046	0	0.5167	0.5202	0.504	0.072	0.089	0.016	0.068	0.17	0.041	0.043	0.046	0	0.5167	0.5202
ss1868830848	22	6536553	120	0.457	0.924	0.905	0.875	0.92	0.902	0.96	0.98	1	0.916	0.4889	0.4381	0.475	0.913	0.909	0.87	0.899	0.902	0.949	0.961	1	0.916	0.4889	0.4381
ss1867932833	12	61546935	200	0.626	0.989	1	1	1	0.933	1	1	0.954	0.441	0.6307	0.5455	0.682	0.987	0.961	0.981	0.987	0.933	0.981	0.977	0.954	0.441	0.6307	0.5455
ss1868732897	15	52839625	80	0.473	0.958	1	1	0.92	0.842	1	0.985	0.932	0.47	0.4667	0.4948	0.543	0.948	0.982	0.985	0.914	0.842	0.989	0.976	0.932	0.47	0.4667	0.4948
ss1868186897	3	28082212	200	0.33	0.008	0	0	0	0.046	0	0	0	0.025	0.3833	0.3763	0.273	0.017	0.039	0.041	0.037	0.046	0.013	0.009	0	0.025	0.3833	0.3763
ss1868763550	10	19256242	160	0.491	0.057	0.035	0	0	0.229	0.025	0.055	0.096	0.47	0.4886	0.5101	0.461	0.067	0.046	0.031	0.038	0.229	0.049	0.079	0.096	0.47	0.4886	0.5101
ss1868286712	13	53947168	80	0.439	0.963	0.92	0.99	1	0.878	1	0.99	0.843	1	0.4831	0.3889	0.455	0.945	0.907	0.986	0.986	0.878	0.972	0.988	0.843	1	0.4831	0.3889
ss1868339637	29	13224812	80	0.439	0.933	0.935	1	0.82	0.842	1	1	0.826	0.302	0.4944	0.3687	0.458	0.919	0.914	0.987	0.804	0.842	0.971	0.991	0.826	0.302	0.4944	0.3687

## Sheet: Table_S4
NEWHYBRIDS GENERATION 2: no reference			Assigned Class 200 SNPs								Assigned Class 160 SNPs								Assigned Class 120 SNPs								Assigned Class 80 SNPs								Assigned Class 40 SNPs
Population	Simulated class		Pure_Wild	Wild_Backcross	F1_hybrid	F2_hybrid	Escapee_Backcross	Pure_Escapee	Unassigned		Pure_Wild	Wild_Backcross	F1_hybrid	F2_hybrid	Escapee_Backcross	Pure_Escapee	Unassigned		Pure_Wild	Wild_Backcross	F1_hybrid	F2_hybrid	Escapee_Backcross	Pure_Escapee	Unassigned		Pure_Wild	Wild_Backcross	F1_hybrid	F2_hybrid	Escapee_Backcross	Pure_Escapee	Unassigned		Pure_Wild	Wild_Backcross	F1_hybrid	F2_hybrid	Escapee_Backcross	Pure_Escapee	Unassigned
Inarijoki	Pure_Wild		202								202								202								202								200	2
Inarijoki	Wild_Backcross			86								85	1							86							1	85							2	82	1	1
Inarijoki	F1_hybrid				51								51								51								51								51
Inarijoki	F2_hybrid			2		8						2		8						2		8						2		7			1			4		5	1
Inarijoki	Escapee_Backcross						10	1							9	2							10	1					1		10						2	1	5	3
Inarijoki	Pure_Escapee							40								40								40								40							2	38
Kevojoki	Pure_Wild		202								202								202								202								201	1
Kevojoki	Wild_Backcross			85	1							84	2							85	1							86								77	5	3			1
Kevojoki	F1_hybrid				51								51							2	49							2	48	1						3	45	3
Kevojoki	F2_hybrid					10								10							1	8			1			1	1	8						1	1	8
Kevojoki	Escapee_Backcross						9	2						1	7	3						1	9	1						1	7	3						2	5	4
Kevojoki	Pure_Escapee							40								40								40								40								40
Pulmankijärvi	Pure_Wild		202								202								202								202								200	2
Pulmankijärvi	Wild_Backcross			85	1							85	1							85	1						1	84	1							81	1	2			2
Pulmankijärvi	F1_hybrid			1	50								50				1				50	1						1	49	1						2	46	1	1		1
Pulmankijärvi	F2_hybrid			1		9						1		9						1	1	8						1	1	8						1	2	6			1
Pulmankijärvi	Escapee_Backcross						10	1							10	1							10	1							10	1						1	9	1
Pulmankijärvi	Pure_Escapee							40								40								40							2	38							1	39
Old Teno Mainstem	Pure_Wild		202								202								202								200	2							198	4
Old Teno Mainstem	Wild_Backcross			82	4						1	81	4						2	79	3				2		4	75	6				1		10	71	5
Old Teno Mainstem	F1_hybrid				50	1							48	3							47	4						3	46	1			1			5	42		3		1
Old Teno Mainstem	F2_hybrid			1		9						1		9							2	8						1	3	6						3	3	1	2		1
Old Teno Mainstem	Escapee_Backcross				1	1	9						1	1	8	1					1	2	7	1					3	2	6						2		9
Old Teno Mainstem	Pure_Escapee							40								40								40							1	39							4	36
Tsarjoki	Pure_Wild		202								202								202								202								201	1
Tsarjoki	Wild_Backcross		1	83	1	1					1	83	1				1		1	83	2						1	80	4				1		3	79	4
Tsarjoki	F1_hybrid				51								51								51								51							1	50
Tsarjoki	F2_hybrid					10								10								9	1							9	1							8	2
Tsarjoki	Escapee_Backcross						11								11								10	1							10	1							9	1	1
Tsarjoki	Pure_Escapee							40								40								40								40								40
Utsjoki	Pure_Wild		202								202								202								202								202
Utsjoki	Wild_Backcross			85	1							85	1							85	1							84	2							83	3
Utsjoki	F1_hybrid				51								51								51								51								51
Utsjoki	F2_hybrid					8	2							8	2							8	2							8	2							7	3
Utsjoki	Escapee_Backcross						11								10	1							10	1							8	3						2	6	3
Utsjoki	Pure_Escapee							40								40								40								40								40
All_Wild	Pure_Wild		202								202								202								202								196	6
All_Wild	Wild_Backcross			83	3							83	3							81	5						1	83	2						4	74	7	1
All_Wild	F1_hybrid				51								51								51							1	49				1			1	45	1	1		3
All_Wild	F2_hybrid					9	1							8	2							8	2					1		6	3						2	7	1
All_Wild	Escapee_Backcross						10	1							10	1							9	2							10	1							9	2
All_Wild	Pure_Escapee							40								40								40							1	39								40
Total	Pure_Wild		1212								1212								1212								1210	2							1202	10
Total	Wild_Backcross		1	506	8	1					2	503	10				1		3	503	8				2		7	494	13				2		15	473	19	6			3
Total	F1_hybrid			1	304	1							302	3			1			2	299	5						6	296	3			1			11	285	4	4		2
Total	F2_hybrid			4		54	2					4		54	2					3	4	49	3		1			5	5	46	3		1			9	6	35	8		2
Total	Escapee_Backcross				1	1	60	4					1	2	55	8					1	3	56	6					4	3	51	8					4	6	43	12	1
Total	Pure_Escapee							240								240								240							3	237							7	233
Näätämö	Pure_Wild		202								202								202								202								202
Näätämö	Wild_Backcross			83	3							83	3							81	5						1	83	2						1	80	5
Näätämö	F1_hybrid				51								51								51							1	49				1			4	45				2
Näätämö	F2_hybrid					9	1							8	2							8	2					1		6	3					1		8	1
Näätämö	Escapee_Backcross						10	1							10	1							9	2							10	1					1	2	7	1
Näätämö	Pure_Escapee							40								40								40							1	39							3	37
Tornio	Pure_Wild		202								202								202								202								202
Tornio	Wild_Backcross			85	1							85	1							84	2						1	79	6						3	73	10
Tornio	F1_hybrid				50				1			1	50								51							2	49							2	49
Tornio	F2_hybrid					9	1							9	1							8	2						2	6	1		1			1	2	3	1	1	2
Tornio	Escapee_Backcross						10	1							10	1					1		8	2					1		7	3					1		8	2
Tornio	Pure_Escapee							40								40							1	39							1	39							1	39

## Sheet: Table_S5
NEWHYBRIDS GENERATION 2: reference			Assigned Class 200 SNPs								Assigned Class 160 SNPs								Assigned Class 120 SNPs								Assigned Class 80 SNPs								Assigned Class 40 SNPs
Population	Simulated class		Pure_Wild	Wild_Backcross	F1_hybrid	F2_hybrid	Escapee_Backcross	Pure_Escapee	Unassigned		Pure_Wild	Wild_Backcross	F1_hybrid	F2_hybrid	Escapee_Backcross	Pure_Escapee	Unassigned		Pure_Wild	Wild_Backcross	F1_hybrid	F2_hybrid	Escapee_Backcross	Pure_Escapee	Unassigned		Pure_Wild	Wild_Backcross	F1_hybrid	F2_hybrid	Escapee_Backcross	Pure_Escapee	Unassigned		Pure_Wild	Wild_Backcross	F1_hybrid	F2_hybrid	Escapee_Backcross	Pure_Escapee	Unassigned
Inarijoki	Pure_Wild		202								202								202								202								201	1
Inarijoki	Wild_Backcross			86								85	1							86							1	85							2	81	1	1			1
Inarijoki	F1_hybrid				51								51								51								51								51
Inarijoki	F2_hybrid			2		8						2		8						2		8						2		7			1			4		6
Inarijoki	Escapee_Backcross						10	1							9	2							10	1					1		10						2	1	1	6	1
Inarijoki	Pure_Escapee							40								40								40								40								40
Kevojoki	Pure_Wild		202								202								202								202								202
Kevojoki	Wild_Backcross			85	1							84	2							85	1							86								77	4	3			2
Kevojoki	F1_hybrid				51								51							2	49							2	48	1						3	45	2			1
Kevojoki	F2_hybrid					10								10							1	8			1			1	1	8						1	1	7			1
Kevojoki	Escapee_Backcross						9	2						1	7	3						1	9	1						1	7	3						2	6	3
Kevojoki	Pure_Escapee							40								40								40								40								40
Pulmankijärvi	Pure_Wild		202								202								202								202								200	2
Pulmankijärvi	Wild_Backcross			85	1							85	1							85	1						1	84	1							83	1	2
Pulmankijärvi	F1_hybrid			1	50								50				1				50	1						1	49	1						2	46	1	1		1
Pulmankijärvi	F2_hybrid			1		9						1		9						1	1	8						1	1	8						1	2	7
Pulmankijärvi	Escapee_Backcross						10	1							10	1							10	1							10	1						1	9	1
Pulmankijärvi	Pure_Escapee							40								40								40							2	38							2	38
Old Teno Mainstem	Pure_Wild		202								202								202								200	2							198	4
Old Teno Mainstem	Wild_Backcross			82	4						1	81	4						2	79	3				2		4	75	6				1		8	72	5				1
Old Teno Mainstem	F1_hybrid				50	1							48	3							47	4						3	46	1			1			6	42		2		1
Old Teno Mainstem	F2_hybrid			1		9						1		9							2	8						1	3	6						2	3	1	2		2
Old Teno Mainstem	Escapee_Backcross				1	1	9						1	1	8	1					1	2	7	1					3	2	6						2		9
Old Teno Mainstem	Pure_Escapee							40								40								40							1	39							4	36
Tsarjoki	Pure_Wild		202								202								202								202								201	1
Tsarjoki	Wild_Backcross		1	83	1	1					1	83	1				1		1	83	2						1	80	4				1		2	80	4
Tsarjoki	F1_hybrid				51								51								51								51							1	50
Tsarjoki	F2_hybrid					10								10								9	1							9	1							8	2
Tsarjoki	Escapee_Backcross						11								11								10	1							10	1							10	1
Tsarjoki	Pure_Escapee							40								40								40								40								40
Utsjoki	Pure_Wild		202								202								202								202								202
Utsjoki	Wild_Backcross			85	1							85	1							85	1							84	2							83	3
Utsjoki	F1_hybrid				51								51								51								51								51
Utsjoki	F2_hybrid					8	2							8	2							8	2							8	2							7	3
Utsjoki	Escapee_Backcross						11								10	1							10	1							8	3						1	6	3	1
Utsjoki	Pure_Escapee							40								40								40								40								40
All_Wild	Pure_Wild		202								202								202								200	2							194	8
All_Wild	Wild_Backcross			85		1						85		1						83	2	1						80	5	1					4	75	6	1
All_Wild	F1_hybrid				51								51								51								50				1			2	45	1			3
All_Wild	F2_hybrid			1	1	7	1						1	8	1						1	8	1						1	8	1						2	7	1
All_Wild	Escapee_Backcross						11								11								10	1						1	8	2						1	8	2
All_Wild	Pure_Escapee							40								40								40								40								40
Total	Pure_Wild		1212								1212								1212								1210	2							1204	8
Total	Wild_Backcross		1	506	8	1					2	503	10				1		3	503	8				2		7	494	13				2		12	476	18	6			4
Total	F1_hybrid			1	304	1							302	3			1			2	299	5						6	296	3			1			12	285	3	3		3
Total	F2_hybrid			4		54	2					4		54	2					3	4	49	3		1			5	5	46	3		1			8	6	36	7		3
Total	Escapee_Backcross				1	1	60	4					1	2	55	8					1	3	56	6					4	3	51	8					4	5	41	14	2
Total	Pure_Escapee							240								240								240							3	237							6	234
Näätämö	Pure_Wild		202								202								202								202								202
Näätämö	Wild_Backcross			83	3							82	4							82	4						1	81	3				1		1	79	5				1
Näätämö	F1_hybrid				51								51								51							1	50							3	47				1
Näätämö	F2_hybrid					9	1							8	2							8	2					1		6	3					1		8	1
Näätämö	Escapee_Backcross						10	1							10	1							10	1							10	1					1	2	5	3
Näätämö	Pure_Escapee							40								40								40								40							1	39
Tornio	Pure_Wild		202								202								202								202								202
Tornio	Wild_Backcross			85	1							85	1							83	2				1		1	80	5						3	73	10
Tornio	F1_hybrid				50				1			1	50								51							2	49							2	48				1
Tornio	F2_hybrid					9	1							9	1							8	2					1	2	6	1					1	2	3	1	1	2
Tornio	Escapee_Backcross						10	1							9	2					1		8	2					1		7	3					1		7	3
Tornio	Pure_Escapee							40								40							1	39							1	39							1	39

## Sheet: Table_S6
NEWHYBRIDS GENERATION 3			Assigned Class 200 SNPS																	Assigned Class 160 SNPS																	Assigned Class 120 SNPS
Population	Simulated class		Pure_Wild	WildBC_X_Wild	WildBC	WildBC_X_WildBC	WildBC_X_F1_F2	Wild_X_EscBC	F1	F2_F3	WildBC_X_EscBC	Esc_X_WildBC	EscBC_X_F1_F2	EscBC_X_EscBC	EscBC	EscBC_X_Esc	Pure_Escapee	Unassigned		Pure_Wild	WildBC_X_Wild	WildBC	WildBC_X_WildBC	WildBC_X_F1_F2	Wild_X_EscBC	F1	F2_F3	WildBC_X_EscBC	Esc_X_WildBC	EscBC_X_F1_F2	EscBC_X_EscBC	EscBC	EscBC_X_Esc	Pure_Escapee	Unassigned		Pure_Wild	WildBC_X_Wild	WildBC	WildBC_X_WildBC	WildBC_X_F1_F2	Wild_X_EscBC	F1	F2_F3	WildBC_X_EscBC	Esc_X_WildBC	EscBC_X_F1_F2	EscBC_X_EscBC	EscBC
Inarijoki	Pure_Wild		92																	91	1																90	2
Inarijoki	WildBC_X_Wild		5	66	9															5	67	8															6	60	14
Inarijoki	WildBC			6	49		3														5	49		3											1			8	44		2
Inarijoki	WildBC_X_WildBC			1	9	2	1											2			2	9		2											2			2	7		3
Inarijoki	WildBC_X_F1_F2				2		18		1	1								1				1		16			1								5				3		15		1
Inarijoki	Wild_X_EscBC				3		3		4													3		2		4									1				5		2		3
Inarijoki	F1								36																	36																	34			1
Inarijoki	F2_F3				1		2			3								4				1		2			2								5				1		4			1		1
Inarijoki	WildBC_X_EscBC						2		1									1						2		1									1						1		2
Inarijoki	Esc_X_WildBC								4			12														4			12														3			12
Inarijoki	EscBC_X_F1_F2									1		1						1											1						2											2
Inarijoki	EscapeeBC											1			5			5											3			6			2									1		5
Inarijoki	EscBC_X_Esc														1			1														2
Inarijoki	Pure_Escapee																40																	40
Kevojoki	Pure_Wild		92																	89	3																90	2
Kevojoki	WildBC_X_Wild		3	69	7	1														4	66	6	1												3		6	64	9
Kevojoki	WildBC			6	44			7										1			7	42			5										4			5	44		1	6
Kevojoki	WildBC_X_WildBC			1	2	6	2											4			1	3	5	3											3			1	4	2	3
Kevojoki	WildBC_X_F1_F2				1	1	12	1		7								1				2		10	1		8								2				2		11			6
Kevojoki	Wild_X_EscBC				2			7	1													2			7	1													2			6	1
Kevojoki	F1							2	33			1													5	30			1													4	31			1
Kevojoki	F2_F3									9								1								1	9														1			5		1
Kevojoki	WildBC_X_EscBC						2			1								1						1			2								1						3
Kevojoki	Esc_X_WildBC								2			13						1								2	1		11			1			1								2	1		9			2
Kevojoki	EscBC_X_F1_F2														2			1														2			1														1
Kevojoki	EscapeeBC														10			1														9			2									1		1			9
Kevojoki	EscBC_X_Esc														1		1															1		1															1
Kevojoki	Pure_Escapee																40																	40
Pulmankijärvi	Pure_Wild		91	1																90	2																88	4
Pulmankijärvi	WildBC_X_Wild		2	67	7	1												3		3	69	8															4	67	5
Pulmankijärvi	WildBC			4	42	2		3										7			4	45	1		2										6			5	45		2		1
Pulmankijärvi	WildBC_X_WildBC			2	3	8	1											1			2	5	4	1											3			1	9		3
Pulmankijärvi	WildBC_X_F1_F2				2	3	12	2		2								2				3	3	12	1		1								3				3	1	13		1
Pulmankijärvi	Wild_X_EscBC						1	8										1				1		2	7														4		2		1
Pulmankijärvi	F1							1	33			1						1							1	33			1						1								32
Pulmankijärvi	F2_F3						3			6								1						3		1	5								1						5		1
Pulmankijärvi	WildBC_X_EscBC						1			2								1						1			1		1						1						2
Pulmankijärvi	Esc_X_WildBC								2	1		13														2	1		12						1								2			11
Pulmankijärvi	EscBC_X_F1_F2									1								2									1								2										1	1
Pulmankijärvi	EscapeeBC											2			6			3											1			8	2													1			9
Pulmankijärvi	EscBC_X_Esc														1			1														1	1																1
Pulmankijärvi	Pure_Escapee																39	1															3	37															1
Old Teno Mainstem	Pure_Wild		88	4																88	4																89	3
Old Teno Mainstem	WildBC_X_Wild		11	60	9															12	58	10															12	47	20
Old Teno Mainstem	WildBC			16	36		2		1									3			15	34		1	1	1									6		2	9	43		1		1
Old Teno Mainstem	WildBC_X_WildBC			2	9		3											1			4	7		1											3			4	9		1
Old Teno Mainstem	WildBC_X_F1_F2				7		13						1					2				6		12	1										4				11		7		1
Old Teno Mainstem	Wild_X_EscBC						2		4									4							2	4									4				1				4
Old Teno Mainstem	F1							1	34									1							1	33									2							1	29
Old Teno Mainstem	F2_F3						6						3					1						5								4			1				1		4								4
Old Teno Mainstem	WildBC_X_EscBC						1		2				1											1		2									1						1		1
Old Teno Mainstem	Esc_X_WildBC								4				3		6			3								4			1			11											4						9
Old Teno Mainstem	EscBC_X_F1_F2								1				1		1											1						1			1								1						1
Old Teno Mainstem	EscapeeBC														11																	11																	11
Old Teno Mainstem	EscBC_X_Esc														2																	2																	2
Old Teno Mainstem	Pure_Escapee														1		39															1		39															1
Tsarsjoki	Pure_Wild		92																	92																	92
Tsarsjoki	WildBC_X_Wild		1	68	11															2	69	9															6	62	11
Tsarsjoki	WildBC			6	41	1	5	2										3			6	43	1	6	1										1			8	39		2	1
Tsarsjoki	WildBC_X_WildBC			1	3	7	2											2			1	2	7	4											1			3	4	2	5
Tsarsjoki	WildBC_X_F1_F2					6	13	2		1								1					6	13	1	2	1												1	6	10	1	2
Tsarsjoki	Wild_X_EscBC				2			5	2									1				2			4	3									1				2		1	4	3
Tsarsjoki	F1								35			1														35			1														35			1
Tsarsjoki	F2_F3						2			3		2						3						3			1		2						4						5					3
Tsarsjoki	WildBC_X_EscBC									1								3								1			1						2								1
Tsarsjoki	Esc_X_WildBC											15						1											15						1								1			15
Tsarsjoki	EscBC_X_F1_F2									1					2												1		1			1												1		1
Tsarsjoki	EscapeeBC											2			9														2			8			1											2
Tsarsjoki	EscBC_X_Esc														1		1																	1	1
Tsarsjoki	Pure_Escapee																40																	40
Utsjoki	Pure_Wild		92																	92																	91	1
Utsjoki	WildBC_X_Wild		2	72	5													1		3	66	9													2		3	63	10	2
Utsjoki	WildBC			6	40		2	7										3			6	38		3	6										5			6	34	1	2	9
Utsjoki	WildBC_X_WildBC			1	4	5	4											1			1	4	6	3											1			1	4	7	2
Utsjoki	WildBC_X_F1_F2				2	1	12	3		2								3				3	2	12	2		2								2				3	1	14	2		2
Utsjoki	Wild_X_EscBC							9	1																9	1																7	3
Utsjoki	F1							3	33																2	34																4	32
Utsjoki	F2_F3						1	1		7		1												1			7					1			1						1	1		7		1
Utsjoki	WildBC_X_EscBC									2								2									2		1						1							1		2		1
Utsjoki	Esc_X_WildBC								1	1		14															1		12			2			1								2	2		10			2
Utsjoki	EscBC_X_F1_F2									2					1												1		1			1											1	1		1
Utsjoki	EscapeeBC									1					9			1									1		1			8		1										1		2			7
Utsjoki	EscBC_X_Esc															1	1																	1	1
Utsjoki	Pure_Escapee																39	1														1		39															1
All_Wild	Pure_Wild		91	1																89	3																91	1
All_Wild	WildBC_X_Wild		4	67	5	1												3		3	67	7	1												2		6	64	6	1
All_Wild	WildBC			7	45	3												3			9	38	4		2										5			7	39	6
All_Wild	WildBC_X_WildBC			3	5	6	1														3	4	7												1			5	2	7
All_Wild	WildBC_X_F1_F2				1	2	6	2		8		1						3				1	3		3		8		1						7				2	1		1	2	6
All_Wild	Wild_X_EscBC				4			4	2													3			4	3													2			2	4
All_Wild	F1								35									1							1	34									1							1	34
All_Wild	F2_F3						3			7													1		1		7								1				1	1				7
All_Wild	WildBC_X_EscBC						1			3																	3								1									2
All_Wild	Esc_X_WildBC								4	1		9						2								5	1		5						5								5	1		3			2
All_Wild	EscBC_X_F1_F2											1						2											1						2									1					2
All_Wild	EscapeeBC											2			2	5		2											1			9		1												1			9
All_Wild	EscBC_X_Esc															1	1																	1	1
All_Wild	Pure_Escapee															7	33																	40
Total	Pure_Wild		638	6																542	10																540	12
Total	WildBC_X_Wild		28	469	53	3												7		29	395	50	1												5		37	363	69	2
Total	WildBC			51	297	6	12	19	1									20			43	251	2	13	15	1									23		2	41	249	1	10	16	2
Total	WildBC_X_WildBC			11	35	34	14											11			11	30	22	14											13			12	37	11	17
Total	WildBC_X_F1_F2				15	13	86	10	1	21		1	1					13				15	11	75	6	2	13								16				23	8	70	3	5	8
Total	Wild_X_EscBC				11		6	33	14									6				8		4	29	13									6				14		5	17	15
Total	F1							7	239			3						3							9	201			3						3							9	193			3
Total	F2_F3				1		17	1		35		3	3					10				1		14		2	24		2			5			12				2		20	1	1	13		6			4
Total	WildBC_X_EscBC						7		3	9			1					8						5		4	5		3						7						7	1	4	2		1
Total	Esc_X_WildBC								17	3		76	3		6			7								12	3		63			14			4								14	3		57			13
Total	EscBC_X_F1_F2								1	5		2	1		6			6								1	3		3			5			6								2	2	1	5			2
Total	EscapeeBC									1		7			52	5		12									1		7			50	2	1	5									3		11			36
Total	EscBC_X_Esc														6	2	4	2														6	1	3	2														4
Total	Pure_Escapee														1	7	270	2														2	3	235															3
Näätämö	Pure_Wild		92																	92																	92
Näätämö	WildBC_X_Wild			73	7																69	10													1		2	65	11
Näätämö	WildBC			4	51			3													4	50			1										3			8	43			1
Näätämö	WildBC_X_WildBC			3	1	9	2														4	2	7	2														4	2	6	2
Näätämö	WildBC_X_F1_F2				1	3	14	1	1	1		1						1				1	3	12	1	1	1		1						3				3	4	9	2	1		2		1
Näätämö	Wild_X_EscBC				2		1	7														2			7	1																6	2
Näätämö	F1								36																1	35																	36
Näätämö	F2_F3						3			3		2	2											3			3		2	1					1						2		1		1		5
Näätämö	WildBC_X_EscBC						1			2								1						1			2								1					1							3
Näätämö	Esc_X_WildBC											12	2					2											12						4										12		3
Näätämö	EscBC_X_F1_F2											1	1					1									1		1						1												2
Näätämö	EscapeeBC											6				1		4											5		3				3										4		2
Näätämö	EscBC_X_Esc															1	1																	1	1
Näätämö	Pure_Escapee																39	1																38	2
Tornio	Pure_Wild		92																	92																	92
Tornio	WildBC_X_Wild		5	69	5													1		3	68	7													2		4	67	8
Tornio	WildBC			11	35		1	4										7			12	34		1	5										6			11	36		2	6
Tornio	WildBC_X_WildBC			3	6	2	2											2			3	7	1	2											2			1	8		4
Tornio	WildBC_X_F1_F2			1	1	2	15						1					3			1	1	1	14	2										4			1	2		14	1
Tornio	Wild_X_EscBC				1			9														1			9														3			7
Tornio	F1							4	32																4	32																6	30
Tornio	F2_F3						5						1					4						5	1				1						3						5	1
Tornio	WildBC_X_EscBC						1		1				1					1						1		1									2						1		1
Tornio	Esc_X_WildBC						1		1			7	5					2											8	1					7								2		6
Tornio	EscBC_X_F1_F2												2					1																	3						2
Tornio	EscapeeBC											4	1			5		1											4				5		2										2				2
Tornio	EscBC_X_Esc															2																	2
Tornio	Pure_Escapee															8	32																6	34
[truncated: 35 more columns]

## Sheet: Table_S7
STRUCTURE GENERATION 2			Assigned Class 200 SNPs							Assigned Class 160 SNPs							Assigned Class 120 SNPs							Assigned Class 80 SNPs							Assigned Class 40 SNPs
Population	Simulated class		Pure_Wild	Wild_Backcross	F1_F2	Escapee_Backcross	Pure_Escapee	Unassigned		Pure_Wild	Wild_Backcross	F1_F2	Escapee_Backcross	Pure_Escapee	Unassigned		Pure_Wild	Wild_Backcross	F1_F2	Escapee_Backcross	Pure_Escapee	Unassigned		Pure_Wild	Wild_Backcross	F1_F2	Escapee_Backcross	Pure_Escapee	Unassigned		Pure_Wild	Wild_Backcross	F1_F2	Escapee_Backcross	Pure_Escapee	Unassigned
Inarijoki	Pure_Wild		202							200	2						202							201	1						199	3
Inarijoki	Wild_Backcross			81	5						82	4						82	4						82	4					2	66	3			15
Inarijoki	F1_F2			1	59	1					2	58	1					2	58	1					2	53			6			2	24	1		34
Inarijoki	Escapee_Backcross					9	2						8	2	1					8	1	2					7	1	3					1	1	9
Inarijoki	Pure_Escapee						40							40							40							40							38	2
Kevojoki	Pure_Wild		197	5						196	6						199	3						199	3						200	2
Kevojoki	Wild_Backcross			80	6						81	5						83	3						81	3			2			68	6			12
Kevojoki	F1_F2				59	2						59	2						60	1					1	58	1		1			2	40	1		18
Kevojoki	Escapee_Backcross					8	3					1	7	3					1	7	2	1				1	5	1	4					3	1	7
Kevojoki	Pure_Escapee						40							40							40							40							40
Pulmankijärvi	Pure_Wild		200	2						201	1						200	2						199	3						198	4
Pulmankijärvi	Wild_Backcross			78	8						81	5						85	1						84	2						67	3			16
Pulmankijärvi	F1_F2			1	58	2					1	57	3					1	57	3					1	55	2		3			1	36	4		20
Pulmankijärvi	Escapee_Backcross					10	1						10	1						10	1						9	1	1					6	1	4
Pulmankijärvi	Pure_Escapee						40							40							40							36	4						34	6
Old Teno Mainstem	Pure_Wild		199	3						199	3						200	2						199	3						183	5				14
Old Teno Mainstem	Wild_Backcross			77	9					1	79	6					2	74	6			4		3	63	5			15		1	44	5			36
Old Teno Mainstem	F1_F2				60	1					1	58	1		1				58			3			1	38			22			2	17	3		39
Old Teno Mainstem	Escapee_Backcross				1	9		1				1	9		1				2	7		2					5		6					4		7
Old Teno Mainstem	Pure_Escapee						40							39	1						39	1						37	3						32	8
Tsarsjoki	Pure_Wild		201	1						201	1						200	2						197	5						195	7
Tsarsjoki	Wild_Backcross			81	5						80	6						80	6						80	6						71	4			11
Tsarsjoki	F1_F2				60	1						60	1						60	1						60	1						45			16
Tsarsjoki	Escapee_Backcross					11							10	1						10	1						7	1	3					5	1	5
Tsarsjoki	Pure_Escapee						40							40							40							40							40
Utsjoki	Pure_Wild		199	3						200	2						201	1						199	3						197	5
Utsjoki	Wild_Backcross			83	3						83	3						82	4						82	4						77	2			7
Utsjoki	F1_F2				58	3						58	3						58	3						54	3		4				46	5		10
Utsjoki	Escapee_Backcross					10	1						10	1						9	2						8	3						5	1	5
Utsjoki	Pure_Escapee						40							40							40							40							38	2
All_Wild	Pure_Wild		201	1						195	7						196	6						196	6						190	10				2
All_Wild	Wild_Backcross			80	6						81	5						78	8						76	8			2		2	65	5			14
All_Wild	F1_F2				57	4						59	2						59	1		1			1	56	1		3				36			25
All_Wild	Escapee_Backcross					10	1						9	1	1					9	1	1				1	8	2						7		4
All_Wild	Pure_Escapee						40							40							40							40							39	1
Total	Pure_Wild		1198	14						1197	15						1202	10						1194	18						1172	26				14
Total	Wild_Backcross			480	36					1	486	29					2	486	24			4		3	472	24			17		3	393	23			97
Total	F1_F2			2	354	10					4	350	11		1			3	351	9		3			5	318	7		36			7	208	14		137
Total	Escapee_Backcross				1	57	7	1				2	54	8	2				3	51	7	5				1	41	7	17					24	5	37
Total	Pure_Escapee						240							239	1						239	1						233	7						222	18
Näätämö	Pure_Wild		202							202							202							202							202
Näätämö	Wild_Backcross			81	5						79	7						80	6						76	6			4		2	58	3			23
Näätämö	F1_F2				60	1						59	2					1	60						1	56	1		3				32	1		28
Näätämö	Escapee_Backcross					11							11						2	6		3				2	4	1	4				1		1	9
Näätämö	Pure_Escapee						40							40							40							40							37	3
Tornio	Pure_Wild		202							202							202							202							197					5
Tornio	Wild_Backcross			83	3						83	3						80	1			5		1	70	2			13		5	47				34
Tornio	F1_F2				60	1						58	1		2				55	1		5				33			28				1			60
Tornio	Escapee_Backcross				1	7	1	2				1	5	2	3				2	3	1	5				1	1	1	8						3	8
Tornio	Pure_Escapee						40							40							37	3						35	5						29	11

## Sheet: Table_S8
STRUCTURE GENERATION 3			Assigned Class 200 SNPs											Assigned Class 160 SNPs											Assigned Class 120 SNPs											Assigned Class 80 SNPs											Assigned Class 40 SNPs
Population	Simulated class		Pure_Wild	Wild_BBC	Wild_BC	WildBC_X_F1	F1_F2	EscBC_X_F1	Escapee_BC	Escapee_BBC	Pure_Escapee	Unassigned		Pure_Wild	Wild_BBC	Wild_BC	WildBC_X_F1	F1_F2	EscBC_X_F1	Escapee_BC	Escapee_BBC	Pure_Escapee	Unassigned		Pure_Wild	Wild_BBC	Wild_BC	WildBC_X_F1	F1_F2	EscBC_X_F1	Escapee_BC	Escapee_BBC	Pure_Escapee	Unassigned		Pure_Wild	Wild_BBC	Wild_BC	WildBC_X_F1	F1_F2	EscBC_X_F1	Escapee_BC	Escapee_BBC	Pure_Escapee	Unassigned		Pure_Wild	Wild_BBC	Wild_BC
Inarijoki	Pure_Wild		83	9										86	5								1		85	5								2		77	6								9		54	4
Inarijoki	Wild_BBC		2	60	8							10		2	52	6							20		3	46	8							23		4	32	2							42			12
Inarijoki	Wild_BC			4	41	5						23			4	34	4						31			1	22	3						47			2	8							63			1
Inarijoki	WildBC_X_F1				2	16	4					11					9	2					22					2	2					29				1							32
Inarijoki	F1_F2					1	21	3				25						12	1				37					1	2					47											50
Inarijoki	EscBC_X_F1						1	7				11						1	3				15											19											19
Inarijoki	Esc_BC								1	2		8							1				10									1		10											11
Inarijoki	Esc_BBC											2											2											2											2
Inarijoki	Pure_Escapee									1	31	8										27	13										21	19										15	25
Kevojoki	Pure_Wild		85	7										84	8										88	4										85	2								5		69	1
Kevojoki	Wild_BBC		1	67	8							4		2	61	6							11		3	56	5							16		4	44	4							28		5	14
Kevojoki	Wild_BC			3	42	8						20			1	38	8						26			1	24	5						43			1	12							60
Kevojoki	WildBC_X_F1					14	5					14				1	11	3					18					5	1					27											33
Kevojoki	F1_F2					2	18					30					1	12					37					1	5	1				43											50
Kevojoki	EscBC_X_F1						1	8				10						1	3				15											19											19
Kevojoki	Esc_BC							1	4			6								1			10											11											11
Kevojoki	Esc_BBC								1			1											2											2										1	1
Kevojoki	Pure_Escapee										26	14										28	12									1	25	14										21	19
Pulmankijärvi	Pure_Wild		77	15										80	12										82	10										78	12								2		54	18
Pulmankijärvi	Wild_BBC			64	11							5		1	60	7							12		2	53	4							21		4	33	4							39		4	15
Pulmankijärvi	Wild_BC			1	46	6						20			1	42	4						26			1	34	5						33				12							61			2
Pulmankijärvi	WildBC_X_F1				2	16	2					13				3	12	1					17				2	7						24				1							32
Pulmankijärvi	F1_F2					1	21	1				27					1	11	1				37					1	3					46											50
Pulmankijärvi	EscBC_X_F1						1	10				8						1	5				13											19											19
Pulmankijärvi	Esc_BC								1	2		8								1	2		8									1		10											11
Pulmankijärvi	Esc_BBC									1		1								1	1											1		1											2
Pulmankijärvi	Pure_Escapee									1	29	10									3	27	10									1	24	15										16	24
Old Teno Mainstem	Pure_Wild		85	4								3		79	5								8		72	2								18		55	3								34		14
Old Teno Mainstem	Wild_BBC		7	33	6							34		7	30	6							37		4	15	1							60		2	10								68		3	1
Old Teno Mainstem	Wild_BC			5	15	3						50			4	7	1						61			2								71											73
Old Teno Mainstem	WildBC_X_F1				3	6	1					23				1	5						27				1							32											33
Old Teno Mainstem	F1_F2						6	2				42											50											50											50
Old Teno Mainstem	EscBC_X_F1											19											19											19											19
Old Teno Mainstem	Esc_BC											11											11											11											11
Old Teno Mainstem	Esc_BBC											2											2											2											2
Old Teno Mainstem	Pure_Escapee									1	27	12										24	16										17	23										12	28
Tsarsjoki	Pure_Wild		85	7										87	5										86	6										88	4										78	6
Tsarsjoki	Wild_BBC			68	11							1			65	9							6		1	60	9							10		5	46	6							23		4	27
Tsarsjoki	Wild_BC			5	45	11						12			4	44	10						15			5	31	9						28			7	24	2						40			4
Tsarsjoki	WildBC_X_F1				4	14	2					13				4	13	3					13				5	7	3					18				3	1						29
Tsarsjoki	F1_F2						32	2				16						23	1				26					1	13					36											50
Tsarsjoki	EscBC_X_F1							9				10							4				15							2				17											19
Tsarsjoki	Esc_BC							1	2	1		7							1	1	1		8											11											11
Tsarsjoki	Esc_BBC										1	1									1		1											2											2
Tsarsjoki	Pure_Escapee										32	8										30	10									1	29	10										26	14
Utsjoki	Pure_Wild		80	12										82	10										80	12										83	8								1		75	8
Utsjoki	Wild_BBC		1	69	8							2			65	11							4		2	58	10							10		3	46	7							24		2	30
Utsjoki	Wild_BC			5	36	12						20			4	30	12						27			4	29	9						31			1	15	3						54			1
Utsjoki	WildBC_X_F1				2	18	2					11				2	19	2					10				2	9						22				2	2						29
Utsjoki	F1_F2					2	18	2				28					2	19	2				27					1	9					40					1						49
Utsjoki	EscBC_X_F1						1	4	1			13						1	4				14							2				17											19
Utsjoki	Esc_BC							1	3	1		6							1	2	1		7									1		10											11
Utsjoki	Esc_BBC									1		1									2											1		1									1		1
Utsjoki	Pure_Escapee										28	12										26	14										21	19										18	22
All_Wild	Pure_Wild		79	13										83	9										81	8								3		71	5								16		41	7
All_Wild	Wild_BBC			61	8							11		3	52	8							17		4	44	6							26		3	37	2							38			8
All_Wild	Wild_BC			6	49	2						16			6	42	1						24			4	28							41			2	9							62			2
All_Wild	WildBC_X_F1				1	13	3					16				2	10	3					18				2	7						24											33
All_Wild	F1_F2					3	26					21					2	20					28						5					45											50
All_Wild	EscBC_X_F1						1	4				14						1	2				16											19											19
All_Wild	Esc_BC								2	1		8											11											11											11
All_Wild	Esc_BBC											2											2											2											2
All_Wild	Pure_Escapee									3	26	11									2	25	13									1	22	17									2	14	24
Total	Pure_Wild		495	54								3		498	45								9		493	39								20		466	35								51		344	37
Total	Wild_BBC		11	361	52							56		12	333	45							90		15	288	37							140		22	211	23							224		18	99
Total	Wild_BC			23	225	45						145			18	195	39						186			14	140	31						253			11	71	5						351			8
Total	WildBC_X_F1				13	84	16					85				11	69	11					107				10	30	6					152				7	3						188
Total	F1_F2					6	116	10				168					4	77	5				214					5	32	1				262					1						299
Total	EscBC_X_F1						4	38	1			71						4	19				91							4				110											114
Total	Esc_BC							3	11	6		46							3	5	4		54									3		63											66
Total	Esc_BBC								1	2	1	8								1	4		7									2		10									1	1	10
Total	Pure_Escapee									3	173	64									3	162	75									3	137	100										108	132
Näätämö	Pure_Wild		92											91	1										91	1										85	2								5		57	2
Näätämö	Wild_BBC		1	68	7							4		2	64	8							6		2	56	5							17		3	41	2							34		4	22
Näätämö	Wild_BC			4	42	6						21			5	32	3						33			5	22	2						44			5	6							62			2
Näätämö	WildBC_X_F1				1	20	2					10				1	15	1					16					6	2					25											33
Näätämö	F1_F2						24	2				24						15	1				34						4					46											50
Näätämö	EscBC_X_F1							4				15							1				18											19											19
Näätämö	Esc_BC								2			9							1	3			7											11											11
Näätämö	Esc_BBC									1		1											2											2											2
Näätämö	Pure_Escapee									1	33	6									1	29	10								1		21	18										17	23
Tornio	Pure_Wild		92											91	1										88									4		76									16		43
Tornio	Wild_BBC		1	53	5							21		4	47	2							27		8	41	1							30		6	17								57			11
Tornio	Wild_BC			2	36							35			2	28	1						42			1	7							65			3								70			1
Tornio	WildBC_X_F1				1	6						26				1	1						31											33											33
Tornio	F1_F2					1	4					45					1						49											50											50
Tornio	EscBC_X_F1							1				18											19											19											19
Tornio	Esc_BC						1					10											11											11											11
Tornio	Esc_BBC											2											2											2											2
Tornio	Pure_Escapee									1	22	17									1	19	20										13	27										7	33
[truncated: 7 more columns]
